# Supplementary material for: External ear malformations and cardiac and renal anomalies: A systematic review and meta-analysis
Source: PLoS One. 2024 Sep 19;19(9):e0309692. doi: 10.1371/journal.pone.0309692 (PMC11412664; doi:10.1371/journal.pone.0309692)
Supplement: S1 Data — (CSV) [file pone.0309692.s006.csv]

Title	Authors	Abstract	Published Year	Published Month	Journal	Volume	Issue	Pages	Accession Number	DOI	Ref	Covidence #	Study	Exclusion criteria
INCLUDED PAPERS
Prevalence of Renal and Cervical Vertebral Anomalies in Patients With Isolated Microtia and/or Aural Atresia.	Zim S; Lee J; Rubinstein B; Senders C	OBJECTIVE: The objective of this study was to determine whether patients with isolated microtia or aural atresia have an increased prevalence of renal or cervical vertebral anomalies. DESIGN: The study design was a retrospective medical record review. SETTING: The setting was the following four distinct institutions: an urban tertiary care children's hospital, two urban academic medical centers, …	2017	Nov	Cleft Palate Craniofac J	54	6	664-667		10.1597/16-115	27632762	#14	Zim 2017
Syndromic ear anomalies and renal ultrasounds.	Wang RY; Earl DL; Ruder RO; Graham JM Jr	OBJECTIVE: Although many pediatricians pursue renal ultrasonography when patients are noted to have external ear malformations, there is much confusion over which specific ear malformations do and do not require imaging. The objective of this study was to delineate characteristics of a child with external ear malformations that suggest a greater risk of renal anomalies. We highlight several multi…	2001	Aug	Pediatrics	108	2	E32		10.1542/peds.108.2.e32	11483842	#32	Wang 2001
Patterns of anomalies in children with malformed ears.	Rapin I; Ruben RJ	Sixteen children with anomalies of the auricle and/or middle ear who presented malformations of the face, mouth, upper airway, spine, limbs, heart, gastrointestinal (GI), and/or genitourinary (GU) systems, were described. While clusters of anomalies suggested syndromes such as the oculo-auriculo-vertebral syndrome of Goldenhar, hamifacial microsomia, mandibulo-facial dysostosis (Treacher Collins …	1976	Oct	Laryngoscope	86	10	1469-1502		10.1288/00005537-197610000-00003	966914	#98	Rapin 1976
Epidemiological Research of Microtia Combined With Congenital Heart Disease.	Cao, Tongyu; Chen, Qi; Wang, Bingqing; Hu, Jintian; Zou, Mengxuan; Zhang, Qingguo	Summary: Congenital heart disease (CHD) is one of the most common combined malformations of microtia. There is currently no specific study that investigates the relationship between microtia and CHD.; Methods: This study collected microtia inpatients admitted from May 1, 2015 to July 31, 2016. The diagnosis of CHD was based on patient's symptoms, past history, and echocardiography. Pearson Ï2 te…	2021	05/01/	The Journal of craniofacial surgery	32	3	920-924	33252535	10.1097/SCS.0000000000007296	33252535	#251	Cao 2021
Congenital heart defects in patients with isolated microtia: evaluation using colour Doppler echocardiographic image.	Guo, Fengfeng; Lin, Lin; Yu, Xiaobo; Song, YuPeng; Yang, Qinghua; He, LeRen; Pan, Bo; Jiang, Haiyue	Background: The objective of this study was to delineate the characteristics and incidence of congenital heart disease (CHD) in patients with isolated microtia and to determine whether the prevalence of CHD among patients with isolated microtia increases with the severity of microtia.; Methods: A total of 804 consecutive patients had a pre-operative colour Doppler echocardiographic examination. A…	2021	02//	Cardiology in the young	31	2	260-263	33198842	10.1017/S104795112000387X	33198842	#252	Guo 2021
Cardiac anomalies in microtia patients at a tertiary pediatric care center.	Alexander, Nicole L; Kini, Sameer D; Liu, Yi-Chun C	Objective: Microtia is a congenital condition that is known to be associated with cardiac abnormalities. Current guidelines suggest performing an echocardiogram or other cardiac work-up in the presence of ear anomalies with dysmorphic features but not isolated microtia. We report on the prevalence and characteristics of cardiac anomalies among microtia patients at a tertiary pediatric center.; Me…	2020	09//	International journal of pediatric otorhinolaryngology	136		110211	32797804	10.1016/j.ijporl.2020.110211	32797804	#253	Alexander 2020
Utilization of Diagnostic Testing for Renal Anomalies and Congenital Heart Disease in Patients with Microtia.	Ramprasad, Vaibhav H; Shaffer, Amber D; Jabbour, Noel	Objective: Congenital ear anomalies are associated with congenital cardiac and renal defects. Renal ultrasounds, electrocardiogram, and echocardiogram can be utilized for diagnosis of these concurrent defects. No standard of care exists for the workup of patients with microtia. The goals of this study were to describe the utilization of diagnostic testing for cardiac and renal anomalies and to id…	2020	04//	Otolaryngology--head and neck surgery : official journal of American Academy of Otolaryngology-Head and Neck Surgery	162	4	554-558	31959051	10.1177/0194599820901351	31959051	#254	Ramprasad 2020
Epidemiologic Assessment of Microtia in Over 23 Million Consecutive United States Births.	Cabrejo, Raysa; Persing, John; Alperovich, Michael	Purpose: Conflicting data exist regarding the incidence, demographics, and abnormalities associated with microtia. Using a large national cohort database, a comprehensive evaluation of microtia in the United States was performed.; Methods: The Kids' Inpatient Database was reviewed over a 15-year consecutive period. Information regarding patient demographics, comorbidities, postoperative complicat…	2019	Mar/Apr	The Journal of craniofacial surgery	30	2	342-346	30418290	10.1097/SCS.0000000000004885	30418290	#260	Cabrejo 2019
Microtia in a Chinese Specialty Clinic Population: Clinical Heterogeneity and Associated Congenital Anomalies.	Zhang, Ye; Jiang, Haiyue; Yang, Qinghua; He, Leren; Yu, Xiaobo; Huang, Xueshuang; Wu, Rongwei; Yang, Meirong; Li, Chuan; Pan, Bo	Background: Microtia is a congenital anomaly of the external ear that can appear in isolation or in association with other congenital anomalies. In this study, the authors identify the prevalence and phenotypes of associated congenital malformations in patients with microtia in a Chinese specialty clinic population.; Methods: Data were collected from 672 patients seen between December of 2014 and…	2018	12//	Plastic and reconstructive surgery	142	6	892e-903e	30489530	10.1097/PRS.0000000000005066	30489530	#261	Zhang 2018
Oculo-auriculo-vertebral spectrum: clinical and molecular analysis of 51 patients.	Beleza-Meireles, Ana; Hart, Rachel; Clayton-Smith, Jill; Oliveira, Renata; Reis, ClÃ¡udia FalcÃ£o; VenÃ¢ncio, Margarida; Ramos, Fabiana; SÃ¡, Joaquim; Ramos, Lina; Cunha, Elizabete; Pires, LuÃ­s Miguel; Carreira, Isabel Marques; Scholey, Rachel; Wright, Ronnie; Urquhart, Jill E; Briggs, Tracy A; Kerr, Bronwyn; Kingston, Helen; Metcalfe, Kay; Donnai, Dian; Newman, William G; Saraiva, Jorge Manuel;…	Introduction: Oculo-auriculo-vertebral spectrum (OAVS OMIM 164210) is a craniofacial developmental disorder affecting the development of the structures derived from the 1st and the 2nd branchial arches during embryogenesis, with consequential maxillary, mandibular, and ear abnormalities. The phenotype in OAVS is variable and associated clinical features can involve the cardiac, renal, skeletal, a…	2015	09//	European journal of medical genetics	58	9	455-465	26206081	10.1016/j.ejmg.2015.07.003	26206081	#272	Beleza-Meireles 2015
Phenotypic spectrum of CHARGE syndrome with CHD7 mutations.	Aramaki, Michihiko; Udaka, Toru; Kosaki, Rika; Makita, Yoshio; Okamoto, Nobuhiko; Yoshihashi, Hiroshi; Oki, Hirotaka; Nanao, Kenji; Moriyama, Nobuko; Oku, Shozo; Hasegawa, Tomonobu; Takahashi, Takao; Fukushima, Yoshimitsu; Kawame, Hiroshi; Kosaki, Kenjiro	CHD7 gene mutations were identified in 17 (71%) of 24 children clinically diagnosed to have CHARGE syndrome (C, coloboma of the iris or retina; H, heart defects; A, atresia of the choanae; R, retardation of growth and/or development; G, genital anomalies; and E, ear abnormalities). Colobomata, hearing loss, laryngomalacia, and vestibulo-cochlear defect were prevalent. Molecular testing for CHD7 e…	2006	03//	The Journal of pediatrics	148	3	410-414	16615981	10.1016/j.jpeds.2005.10.044	16615981	#284	Aramaki 2006
Renal ultrasound abnormalities in children with syndromic and non-syndromic microtia	Koenig, Julie L.; Amoils, Misha; Grade, Madeline M.; Chang, Kay W.; Mai Thy Truong	Objective: Renal abnormalities are commonly considered in the work up of pediatric patients with external ear malformations. However, there is little consensus regarding an appropriate renal screening protocol for patients with microtia. We sought to characterize renal abnormalities detected on ultrasonography in pediatric patients with microtia.Methods: We conducted a retrospective cohort study …	2018		INTERNATIONAL JOURNAL OF PEDIATRIC OTORHINOLARYNGOLOGY	113		173-176	WOS:000444666100036	10.1016/j.ijporl.2018.07.026		#295	Koenig 2018
Isolated preauricular pits and tags: is it necessary to investigate renal abnormalities and hearing impairment?	Firat, Yezdan; Sireci, Sule; Yakinci, Cengiz; Akarcay, Mustafa; Karakas, Hakki Muammer; Firat, Ahmet Kemal; Kizilay, Ahmet; Selimoglu, Erol	We investigated the incidence and co-existence of hearing impairment and renal abnormalities in healthy children with preauricular tags and pits. Study population consists of 13,740 primary school children from routine health check. Thirty-five children with preauricular tags and pits were noted. Control group consisted of 91 patients without pits and tags, who underwent renal ultrasound and were…	2008		EUROPEAN ARCHIVES OF OTO-RHINO-LARYNGOLOGY	265	9	1057-1060	WOS:000257922100009	10.1007/s00405-008-0595-y		#297	Firat 2008
Renal anomalies and microtia: Determining the clinical utility of screening affected children	Kini, Sameer; Barton, Geran W.; Liu, Yi-Chun Carol	Objectives: Microtia is a congenital ear anomaly that hinders quality of life. Microtia patients, both syndromic and in isolation, may be at-risk for significant renal anomalies that can go undetected at the time of birth. The goal of this study was to characterize the prevalence of renal anomalies among microtia patients at our institution in order to guide optimal patient management. Current gu…	2020		INTERNATIONAL JOURNAL OF PEDIATRIC OTORHINOLARYNGOLOGY	133			WOS:000531533600041	10.1016/j.ijporl.2020.109957		#300	Kini 2020
Congenital Anomalies Associated with microtia - Anotia: Review of 30 Cases	Marfatia, Hetal; Priya, Ratna; Sathe, Nilam U.; Shah, Keya	Background: Microtia-anotia has a global prevalence of 2.6 per 10,000 live births. Children with microtia-anotia will have an associated anomaly or an identifiable syndrome pattern in 20-60% of cases.(1) The most common anomalies are facial cleft, facial asymmetry, renal abnormalities, cardiac defects, microphthalmia, polydactyly, and vertebral anomalies.Methods: This series consists of retrospec…	2016		BANGLADESH JOURNAL OF OTORHINOLARYNGOLOGY	22	2	78-83	WOS:000508944200005			#301	Marfatia 2016
Microtia: A clinical and genetic study at the National Institute of Pediatrics in Mexico city	Llano-Rivas, I; Gonzalez-del Angel, A; del Castillo, V; Reyes, R; Carnevale, A	Background. Microtia is a malformation of the ear with extreme variability of expression. It is generally seen as an isolated malformation. However, some authors consider it to be a minimal manifestation of the oculo-auriculo-vertebral spectrum (OAVS), where, in addition, then are facial, vertebral, and renal abnormalities, among others.Methods. A total of 145 pediatric patients with unilateral o…	1999		ARCHIVES OF MEDICAL RESEARCH	30	2	120-124	WOS:000080522900009	10.1016/S0188-0128(98)00023-2		#306	Llano-Rivas 1999
Prevalence, prenatal diagnosis and clinical features of oculo-auriculo-vertebral spectrum: a registry-based study in Europe	Barisic, Ingeborg; Odak, Ljubica; Loane, Maria; Garne, Ester; Wellesley, Diana; Calzolari, Elisa; Dolk, Helen; Addor, Marie-Claude; Arriola, Larraitz; Bergman, Jorieke; Bianca, Sebastiano; Doray, Berenice; Khoshnood, Babak; Klungsoyr, Kari; McDonnell, Bob; Pierini, Anna; Rankin, Judith; Rissmann, Anke; Rounding, Catherine; Queisser-Luft, Annette; Scarano, Gioacchino; Tucker, David	Oculo-auriculo-vertebral spectrum is a complex developmental disorder characterised mainly by anomalies of the ear, hemifacial microsomia, epibulbar dermoids and vertebral anomalies. The aetiology is largely unknown, and the epidemiological data are limited and inconsistent. We present the largest population-based epidemiological study to date, using data provided by the large network of congenit…	2014		EUROPEAN JOURNAL OF HUMAN GENETICS	22	8	1026-1033	WOS:000339328100014	10.1038/ejhg.2013.287		#446	Barisic 2014
Congenital abnormalities associated with microtia: A 10-YEARS retrospective study	Paul, A.; Achard, S.; Simon, F.; Garcelon, N.; Garabedian, E.N.; Couloigner, V.; Celerier, C.; Denoyelle, F.	Objective: Microtia is a congenital auricular malformation, often part of a syndromic form (35%â55% of cases). The accurate prevalence of associated malformations remains to be determined with regard to the heterogeneous results of the previous studies. This study aims to describe in a large population cohort the abnormalities associated with microtia and to determine the most suitable assessme…	2021		International Journal of Pediatric Otorhinolaryngology	146				10.1016/j.ijporl.2021.110764		#474	Paul 2021
Congenital heart defects in patients with oculo-auriculo-vertebral spectrum (Goldenhar syndrome)	Digilio, M.C.; Calzolari, F.; Capolino, R.; Toscano, A.; Sarkozy, A.; De Zorzi, A.; Dallapiccola, B.; Marino, B.	The oculo-auriculo-vertebral spectrum (OAVS) is a non-random association of microtia, hemifacial microsomia with mandibular hypoplasia, ocular epibulbar dermoid, and cervical vertebral malformations. Congenital heart defects (CHDs) have been reported in 5-58% of the patients. We analyze the frequency and anatomic features of CHD in a series of 87 patients with OAVS examined between January 1990 a…	2008		American Journal of Medical Genetics, Part A	146	14	1815-1819		10.1002/ajmg.a.32407		#591	Digilio 2008
Oculo-auriculo-vertebral spectrum: Associated anomalies, functional deficits and possible developmental risk factors	StrÃ¶mland, K.; Miller, M.; SjÃ¶green, L.; Johansson, M.; Joelsson, B.-M.E.; Billstedt, E.; Gillberg, C.; Danielsson, S.; Jacobsson, C.; Andersson-Norinder, J.; GranstrÃ¶m, G.	Swedish patients with the oculo-auriculo-vertebral (OAV) spectrum participated in a prospective multidisciplinary investigation. The aims of the study were to describe their systemic and functional defects, especially autism spectrum disorders, and to search for possible etiologic risk factors. Available medical records were studied and the mothers answered a questionnaire on history of prenatal …	2007		American Journal of Medical Genetics, Part A	143	12	1317-1325		10.1002/ajmg.a.31769		#596	StrÃ¶mland 2007
Pre-auricular tags and pits in the newborn: The role of renal ultrasonography	Kugelman, A.; Tubi, A.; Bader, D.; Chemo, M.; Dabbah, H.	Objective: To determine the role of renal ultrasonography in the evaluation of healthy newborn infants with isolated pre-auricular tags and pits. Study design: During the 4 years of prospective study, 108 of 17,286 infants were born with isolated pre-auricular tags or pits (6.2 per 1000 live births): 92 were assessed for urinary tract abnormalities by performing renal ultra-sonography at 1 to 3 m…	2002		Journal of Pediatrics	141	3	388-391		10.1067/mpd.2002.126600		#622	Kugelman 2002
Cardiovascular abnormalities in the oculo-auriculo-vertebral spectrum (Goldenhar syndrome)	Morrison, P.J.; Mulholland, H.C.; Craig, B.G.; Nevin, N.C.	We describe the phenotypic characteristics of 25 individuals with oculo- auriculo-vertebral spectrum (OAVS) and its variants, seen in Northern Ireland between 1969-1989, with special reference to cardiovascular defects. We report the type and prevalence of cardiovascular findings and also estimate the minimum prevalence rate of OAVS to be 1 in 45,000.	1992		American Journal of Medical Genetics	44	4	425-428		10.1002/ajmg.1320440407		#644	Morrison 1992
The spectrum of clinical features in CHARGE syndrome	Davenport, S.L.H.; Hefner, M.A.; Mitchell, J.A.	Fifteen patients with CHARGE syndrome are described, nine sporadic and six familial. A recognizable pattern of malformations is present which appears to constitute a syndrome rather than a nonârandom association. In addition to acronymic features of Coloboma, ifeart disease, Atresia of the choanae,.Retarded growth and development, Genital hypoplasia, and Ear anomalies, other important diagnosti…	1986		Clinical Genetics	29	4	298-310		10.1111/j.1399-0004.1986.tb01258.x		#650	Davenport 1986
Renal ultrasonography not required in babies with isolated minor ear anomalies	Deshpande, Sanjeev A; Watson, Helen		2006		Archives of Disease in Childhood-Fetal and Neonatal Edition	91	1	F29-F30				#686	Deshpande 2006
A single institutional review of periauricular vestiges and renal anomalies: The role of screening renal ultrasonography	Barbon, Carlotta; Barone, Angelo A Leto; Harris, Thomas GW; Pan, Kristen S; Redett III, Richard J; Steinberg, Jordan P		2022		Journal of Craniofacial Surgery	33	3	835-837				#694	Barbon 2022
A prospective search for urinary tract abnormalities in infants with isolated preauricular tags	Kohelet, David; Arbel, Eliana		2000		Pediatrics	105	5	e61-e61				#705	Kohelet 2000
Prevalence of renal anomalies in children with auricular malformations among attendance of genetics clinic in Ain Shams University	Rashad, Mona; El-Fiky, Sahar M		2007		Egyptian Journal of Medical Human Genetics	8	2	191-198				#709	Rashad 2007
A Comparative Study between Pre-Natal and Post-Natal Screening Ultrasound in Detection of Renal Anomalies in Neonates with Isolated Minor Ear Anomalies	Salameh, KM; Fadl, SAA; Badr, SSHA; Kamel, HA; Habboub, LH		2016		J Neonatal Biol	5	242	2167-0897				#731	Salameh 2016
Branchio-oto-renal syndrome: a report on nine family groups	Bellini, Carlo; Piaggio, Giorgio; Massocco, Daniela; Perfumo, Francesco; Bertini, Irene; Gusmano, Rosanna; Serra, Giovanni		2001		American journal of kidney diseases	37	3	505-509				#739	Bellini 2001
Antenatal diagnosis of CHARGE syndrome: Prenatal ultrasound findings and crucial role of fetal dysmorphic signs. About a series of 10 cases and review of literature	Biard, Jean-Marc; Payrat, StÃ©phanie; Clapuyt, Philippe; Barrea, Catherine; Benoit, ValÃ©rie; Baldin, Pamela; Bernard, Pierre; Van Grambezen, BÃ©nÃ©dicte; Sznajer, Yves		2021		European journal of medical genetics	64	4	104189				#749	Biard 2021
Preferential associated anomalies in 818 cases of microtia in South America	Luquetti, Daniela V; Cox, Timothy C; LopezâCamelo, Jorge; Dutra, Maria da GraÃ§a; Cunningham, Michael L; Castilla, Eduardo E		2013		American Journal of Medical Genetics Part A	161	5	1051-1057				#827	Luquetti 2013
Associated anomalies in cases with anotia and microtia	Stoll, Claude; Alembik, Yves; Dott, Beatrice; Roth, Marie-Paule		2016		European journal of medical genetics	59	12	607-614				#837	Stoll 2016
Kabuki syndrome: clinical data in 20 patients, literature review, and further guidelines for preventive management	SchranderâStumpel, Constance Th RM; Spruyt, Liesbeth; Curfs, Leopold MG; Defloor, Truus; Schrander, Jaap JP		2005		American Journal of Medical Genetics Part A	132	3	234-243				#891	SchranderâStumpel 2005
EXCLUDED PAPERS
Review of accessory tragus with highlights of its associated syndromes.	Bahrani B; Khachemoune A	Accessory tragus is a developmental defect involving malformation of part of the external ear. It is a moderately rare congenital condition reported in 1858 by Birkett for the first time. Histological features of accessory tragus include a thin layer of stratum corneum with a rugated epidermis, presence of eccrine glands, and irregular spatial positioning of vellus hair follicles accompanied by s…	2014	Dec	Int J Dermatol	53	12	1442-6		10.1111/ijd.12369	25266223	#3	Bahrani 2014	Exclusion reason: Wrong comparator;Ê
Molecular and phenotypic aspects of CHD7 mutation in CHARGE syndrome.	Zentner GE; Layman WS; Martin DM; Scacheri PC	CHARGE syndrome [coloboma of the eye, heart defects, atresia of the choanae, retardation of growth and/or development, genital and/or urinary abnormalities, and ear abnormalities (including deafness)] is a genetic disorder characterized by a specific and a recognizable pattern of anomalies. De novo mutations in the gene encoding chromodomain helicase DNA binding protein 7 (CHD7) are the major cau…	2010	Mar	Am J Med Genet A	152A	3	674-86		10.1002/ajmg.a.33323	20186815	#12	Zentner 2010	Exclusion reason: Wrong comparator;Ê
Mild external ear malformations and renal tract abnormalities: a meta-analysis.	Cuestas E; Bur C; Bongiovanni V	BACKGROUND: The association between isolated mild external ear malformations and urinary tract anomalies has not been sufficiently researched, and prevalence of renal abnormalities reported in different studies is controversial, which is the subject of considerable debate, currently causing confusion over which specific ear anomalies do and do not require imaging. Therefore, we examined this cont…	2006		Rev Fac Cien Med Univ Nac Cordoba	63	1	46-52			17639808	#16	Cuestas 2006	Exclusion reason: Wrong study design;Ê
Chromosome 22q11.2 deletion syndrome in African-American patients: a diagnostic challenge.	Veerapandiyan A; Abdul-Rahman OA; Adam MP; Lyons MJ; Manning M; Coleman K; Kobrynski L; Taneja D; Schoch K; Zimmerman HH; Shashi V	Chromosome 22q11.2 deletion syndrome (22q11DS) is associated with numerous and variable clinical manifestations including conotruncal heart abnormalities, palatal anomalies, hypoparathyroidism, immune deficiency, and cognitive deficits. The clinical suspicion of this syndrome is often heightened by the presence of characteristic facial features. A previous report highlighted the under-diagnosis o…	2011	Sep	Am J Med Genet A	155A	9	2186-95		10.1002/ajmg.a.34226	21834039	#51	Veerapandiyan 2011	Exclusion reason: Wrong comparator;Ê
CHARGE syndrome: report of 47 cases and review.	Tellier AL; Cormier-Daire V; Abadie V; Amiel J; Sigaudy S; Bonnet D; de Lonlay-Debeney P; Morrisseau-Durand MP; Hubert P; Michel JL; Jan D; Dollfus H; Baumann C; Labrune P; Lacombe D; Philip N; LeMerrer M; Briard ML; Munnich A; Lyonnet S	The acronym CHARGE refers to a syndrome of unknown cause. Here we report on 47 CHARGE patients evaluated for the frequency of major anomalies, namely coloboma (79%), heart malformation (85%), choanal atresia (57%), growth and/or mental retardation (100%), genital anomalies (34%), ear anomalies (91%), and/or deafness (62%). In addition, we comment on anomalies observed very frequently in neonates …	1998	Apr	Am J Med Genet	76	5	402-9		10.1002/(sici)1096-8628(19980413)76:5<402::aid-ajmg7>3.0.co;2-o	9556299	#56	Tellier 1998	Exclusion reason: Wrong comparator;Ê
A family with the branchio-oto-renal syndrome: clinical and genetic correlations.	Pierides AM; Athanasiou Y; Demetriou K; Koptides M; Deltas CC	BACKGROUND: The branchio-oto-renal (BOR) syndrome is an autosomal dominant disease characterized by hearing loss of early onset, preauricular pits, branchial clefts, and early progressive chronic renal failure in up to 40% of family affected members. So far, it has not received due attention in the adult European nephrology literature and because of the combination of deafness with chronic renal …	2002	Jun	Nephrol Dial Transplant	17	6	1014-8		10.1093/ndt/17.6.1014	12032190	#57	Pierides 2002	Exclusion reason: Wrong study design;Ê
Renal hypoplasia and situs inversus totalis.	Kaynar K; Ulusoy S; Gul S; Ozkan G; Caylan R; Kosucu P	A spectrum of renal abnormalities of patients with situs inversus has been reported. Renal dysplasia is the most common. Herein is described for the first time, an association of situs inversus totalis, unilateral congenital renal hypoplasia and external ear cartilage deformity.	2005	Apr	Nephrology (Carlton)	10	2	189-91		10.1111/j.1440-1797.2005.00377.x	15877680	#71	Kaynar 2005	Exclusion reason: Wrong study design;Ê
Clinical characteristics of CHARGE syndrome.	Ahn BS; Oh SY	CHARGE syndrome, first described by Pagon, was named for its six major clinical features. They are: coloboma of the eye, heart defects, atresia of the choanae, retarded growth and development including CNS anomalies, genital hypoplasia and/or urinary tract anomalies, and ear anomalies and/or hearing loss. We experienced three cases of CHARGE syndrome who displayed ocular coloboma, heart defects, …	1998	Dec	Korean J Ophthalmol	12	2	130-4		10.3341/kjo.1998.12.2.130	10188375	#94	Ahn 1998	Exclusion reason: Wrong study design;Ê
The triad of anotia, facial paralysis, and cardiac anomaly not due to thalidomide.	Matthies F		1966	Feb	JAMA	195	8	695-6			5951777	#109	Matthies 1966	Exclusion reason: Wrong study design;Ê
Congenital anomalies in patients with choanal atresia: CHARGE-association.	Koletzko B; Majewski F	Six patients with both choanal atresia (ChA) and additional malformations are described and another 110 cases with this combination reviewed from the literature. Our study of these cases supports the existence of the CHARGE-association (Coloboma, Heart Disease, Atresia of choanae, Retarded mental development and growth, Genital hypoplasia, Ear anomalies and deafness). Our findings suggest the inc…	1984	Sep	Eur J Pediatr	142	4	271-5		10.1007/BF00540250	6489378	#117	Koletzko 1984	Exclusion reason: Wrong comparator;Ê
The branchio-oto-renal syndrome (report of two family groups).	Raspino M; Tarantino V; Moni L; Verrina E; Ciardi MR; Gusmano R	The major features of the Branchio-Oto-Renal syndrome (BOR syndrome), an autosomal dominant disorder, are branchial remnants, ear anomalies, deafness and renal dysplasia. We report two family groups affected by the BOR syndrome: in two-thirds of the affected children renal abnormalities led to severe renal insufficiency in early life. The necessity for a meticulous search for renal anomalies in i…	1988	Feb	J Laryngol Otol	102	2	138-41		10.1017/s0022215100104335	3346591	#143	Raspino 1988	Exclusion reason: Wrong study design;Ê
Unlilateral microtia, dextrocardia and situs inversus totalis: a possible new association.	Hu J; Liu T; Zhou X; Zhang Y; Zhang Q		2015	Feb	J Plast Reconstr Aesthet Surg	68	2	e35-6		10.1016/j.bjps.2014.10.020	25455296	#197	Hu 2015	Exclusion reason: Wrong study design;Ê
Middle and inner ear malformations in velocardiofacial syndrome.	Devriendt K; Swillen A; Schatteman I; Lemmerling M; Dhooge I		2004	Dec	Am J Med Genet A	131	2	225-6		10.1002/ajmg.a.30326	15389775	#213	Devriendt 2004	Exclusion reason: Wrong study design;Ê
Congenital heart defects in CHARGE: The molecular role of CHD7 and effects on cardiac phenotype and clinical outcomes.	Meisner, Joshua K; Martin, Donna M	CHARGE syndrome is characterized by a pattern of congenital anomalies (Coloboma of the eye, Heart defects, Atresia of the choanae, Retardation of growth, Genital abnormalities, and Ear abnormalities). De novo mutations of chromodomain helicase DNA binding protein 7 (CHD7) are the primary cause of CHARGE syndrome. The clinical phenotype is highly variable including a wide spectrum of congenital he…	2020	03//	American journal of medical genetics. Part C, Seminars in medical genetics	184	1	81-89	31833191	10.1002/ajmg.c.31761	31833191	#256	Meisner 2020	Exclusion reason: Wrong comparator;Ê
CHARGE syndrome.	Blake, Kim D; Prasad, Chitra	CHARGE syndrome was initially defined as a non-random association of anomalies (Coloboma, Heart defect, Atresia choanae, Retarded growth and development, Genital hypoplasia, Ear anomalies/deafness). In 1998, an expert group defined the major (the classical 4C's: Choanal atresia, Coloboma, Characteristic ears and Cranial nerve anomalies) and minor criteria of CHARGE syndrome. Individuals with all …	2006	09/07/	Orphanet journal of rare diseases	1		34	16959034	10.1186/1750-1172-1-34	16959034	#263	Blake 2006	Exclusion reason: Wrong comparator;Ê
Spectrum of middle and inner ear abnormalities in infants with congenital heart defects.	Ulualp, Seckin O; Wright, Charles G; Roland, Peter S	Objective: To evaluate temporal bone histopathology in infants with congenital heart defects (CHD).; Study Design and Setting: A retrospective review of our temporal bone collection was conducted to identify temporal bones acquired from infants with CHD. Subjects were divided into nonsyndromic and syndromic CHD groups. The presence of temporal bone abnormalities and the incidence of abnormalities…	2005	08//	Otolaryngology--head and neck surgery : official journal of American Academy of Otolaryngology-Head and Neck Surgery	133	2	260-268	16087025	10.1016/j.otohns.2005.05.013	16087025	#266	Ulualp 2005	Exclusion reason: Wrong comparator;Ê
The cardiac phenotype in patients with a CHD7 mutation.	Corsten-Janssen, Nicole; Kerstjens-Frederikse, Wilhelmina S; du Marchie Sarvaas, Gideon J; Baardman, Maria E; Bakker, Marian K; Bergman, Jorieke E H; Hove, Hanne D; Heimdal, Ketil R; Rustad, Cecilie F; Hennekam, Raoul C M; Hofstra, Robert M W; Hoefsloot, Lies H; Van Ravenswaaij-Arts, Conny M A; Kapusta, Livia	Background: Loss-of-function mutations in CHD7 cause Coloboma, Heart Disease, Atresia of Choanae, Retardation of Growth and/or Development, Genital Hypoplasia, and Ear Abnormalities With or Without Deafness (CHARGE) syndrome, a variable combination of multiple congenital malformations including heart defects. Heart defects are reported in 70% to 92% of patients with a CHD7 mutation, but most stud…	2013	06//	Circulation. Cardiovascular genetics	6	3	248-254	23677905	10.1161/CIRCGENETICS.113.000054	23677905	#267	Corsten-Janssen 2013	Exclusion reason: Wrong comparator;Ê
Spectrum of CHD7 mutations in 110 individuals with CHARGE syndrome and genotype-phenotype correlation.	Lalani, Seema R; Safiullah, Arsalan M; Fernbach, Susan D; Harutyunyan, Karine G; Thaller, Christina; Peterson, Leif E; McPherson, John D; Gibbs, Richard A; White, Lisa D; Hefner, Margaret; Davenport, Sandra L H; Graham, John M; Bacino, Carlos A; Glass, Nancy L; Towbin, Jeffrey A; Craigen, William J; Neish, Steven R; Lin, Angela E; Belmont, John W	CHARGE syndrome is a well-established multiple-malformation syndrome with distinctive consensus diagnostic criteria. Characteristic associated anomalies include ocular coloboma, choanal atresia, cranial nerve defects, distinctive external and inner ear abnormalities, hearing loss, cardiovascular malformations, urogenital anomalies, and growth retardation. Recently, mutations of the chromodomain h…	2006	02//	American journal of human genetics	78	2	303-314	16400610	10.1086/500273	16400610	#274	Lalani 2006	Exclusion reason: Wrong comparator;Ê
Pre-auricular tags and associated anomalies: Considerations for genetic counseling	Bianca, S; Ingegnosi, C; Ettore, G	Pre-auricular tags are relatively common isolated congenital anomalies with a prevalence of about 5 per 1000 live births. Several associations with congenital anomalies have been reported and the opportunity of systematic ultrasonography examinations in these patients were debated in the literature. We conducted a retrospective epidemiological study on 95 affected newborns, to evaluate whether in…	2003		GENETIC COUNSELING	14	3	321-324	WOS:000185848800007			#292	Bianca 2003	Exclusion reason: Wrong study design;Ê
ANOTIA, FACIAL PARALYSIS, AND HEART-DISEASE	HALL, BD		1985		JOURNAL OF PEDIATRICS	106	3	532-532	WOS:A1985ACY4700052	10.1016/S0022-3476(85)80710-1		#359	HALL 1985	Exclusion reason: Wrong study design;Ê
SYNDROME OF ANOTIA, FACIAL PARALYSIS, AND CONGENITAL HEART-DISEASE	PEARL, W		1984		JOURNAL OF PEDIATRICS	105	3	441-442	WOS:A1984TH00600022	10.1016/S0022-3476(84)80025-6		#380	PEARL 1984	Exclusion reason: Wrong study design;Ê
Antenatal presentation of the Oculo-Auriculo-Vertebral spectrum (OAVS)	Castori, Marco; Brancati, Francesco; Rinaldi, Rosanna; Adami, Loredana; Mingarelli, Rita; Grammatico, Paola; Dallapiccola, Bruno	We describe a fetus with abnormal ultrasound (US) imaging at 20 weeks showing hydrocephalus and radial aplasia. Postmortem examination followed pregnancy termination and confirmed the diagnosis of oculo-auriculo-vertebral spectrurn (OAVS). To delineate the pattern of prenatal features in OAVS, we reviewed 20 published fetuses showing abnormal US and/or magnetic resonance imaging. Gestational age …	2006		AMERICAN JOURNAL OF MEDICAL GENETICS PART A	140A	14	1573-1579	WOS:000238799900012	10.1002/ajmg.a.31290		#429	Castori 2006	Exclusion reason: Wrong comparator;Ê
Oculo-auriculo-vertebral Spectrum (Goldenhar Syndrome): Presentation of Three Cases	Benli, S.; a_lar, A.; Ta_kin, E.; Aydin, M.	Background: The oculo-auriculo-vertebral spectrum (OAVS) includes three closely related rare congenital diseases of different severity with an incidence of 1/3500-7000 individuals. The involvement is usually unilateral; however, bilateral involvement may also occur. In addition to craniofacial anomalies, defects in the cardiovascular, genitourinary, vertebral, and central nervous systems can be o…	2021		Iranian Journal of Neonatology	12	4	96-100		10.22038/IJN.2021.56277.2054		#473	Benli 2021	Exclusion reason: Wrong study design;Ê
Extracraniofacial anomalies in craniofacial microsomia: retrospective analysis of 991 patients	Renkema, R.W.; Caron, C.J.J.M.; Pauws, E.; Wolvius, E.B.; Schipper, J.A.M.; Rooijers, W.; Dunaway, D.J.; Forrest, C.R.; Padwa, B.L.; Koudstaal, M.J.	Craniofacial microsomia (CFM) is characterized by unilateral or bilateral underdevelopment of the facial structures arising from the first and second pharyngeal arches, but extracraniofacial anomalies may also be present. This retrospective study provides an overview of the prevalence, types, and characteristics of extracraniofacial anomalies in patients with CFM. All patients diagnosed with CFM …	2019		International Journal of Oral and Maxillofacial Surgery	48	9	1169-1176		10.1016/j.ijom.2019.01.031		#500	Renkema 2019	Exclusion reason: Wrong comparator;Ê
Molecular and phenotypic aspects of CHD7 mutation in CHARGE syndrome	Zentner, G.E.; Layman, W.S.; Martin, D.M.; Scacheri, P.C.	CHARGE syndrome [coloboma of the eye, heart defects, atresia of the choanae, retardation of growth and/or development, genital and/or urinary abnormalities, and ear abnormalities (including deafness)] is a genetic disorder characterized by a specific and a recognizable pattern of anomalies. De novo mutations in the gene encoding chromodomain helicase DNA binding protein 7 (CHD7) are the major cau…	2010		American Journal of Medical Genetics, Part A	152	3	674-686		10.1002/ajmg.a.33323		#583	Zentner 2010	Exclusion reason: Wrong comparator;Ê
Anotia, facial paralysis, and heart disease	Hall, B.D.		1985		The Journal of Pediatrics	106	3	532		10.1016/S0022-3476(85)80710-1		#651	Hall 1985	Exclusion reason: Wrong study design;Ê
Syndrome of anotia, facial paralysis, and congenital heart disease	Pearl, W.		1984		The Journal of Pediatrics	105	3	441-442		10.1016/S0022-3476(84)80025-6		#654	Pearl 1984	Exclusion reason: Wrong study design;Ê
Malformations of the ears and urinary tract	Foe, P.F.	A family is reported in which there was an association between malformations of the ears and urinary tract abnormalities. Trisomy of 15 or 17 is frequently associated with multiple congenital defects, including ear abnormalities, although anomalies of the urinary tract have not been specifically linked.	1975		British Journal of Clinical Practice	29	5	121-122				#661	Foe 1975	Exclusion reason: Wrong study design;Ê
National Assessment of Ear Abnormalities as Predictors for Renal Abnormalities	Keyho, Ryan; Cepeda, Alfredo; Greives, Matthew R; Nguyen, Phuong D		2022		Plastic and Reconstructive SurgeryÐGlobal Open	10	10S	105				#670	Keyho 2022	Exclusion reason: Wrong comparator;Ê
Ear and kidney syndromes: molecular versus clinical approach	Izzedine, Hassane; Tankere, Frederic; Launay-Vacher, Vincent; Deray, Gilbert		2004		Kidney international	65	2	369-385				#697	Izzedine 2004	Exclusion reason: Wrong comparator;Ê
The branchio-oto-renal syndrome	Cote, A; OÕRegan, S		1982		American journal of nephrology	2	3	144-146				#755	Cote 1982	Exclusion reason: Wrong study design;Ê
RENAL RICKETS: COMBINED EXTERNAL EAR AND KIDNEY ANOMALIES: THE DUMBO EAR SYNDROME	Bruk, MI; Harris, R		1965		Rheumatology	8	2	61-65				#788	Bruk 1965	Exclusion reason: Wrong study design;Ê
Congenital heart disease in CHARGE association	Wyse, Richard KH; Al-Mahdawi, Sahar; Burn, John; Blake, Kim		1993		Pediatric cardiology	14		75-81				#838	Wyse 1993	Exclusion reason: Wrong comparator;Ê
Renal dysgenesis	Lin, Fangming; Patel, Vishal; Igarashi, Peter		2009		Genetic Diseases of the Kidney			463-493				#958	Lin 2009	Exclusion reason: Wrong study design;Ê
Congenital heart defects	Moran, Rocio; Robin, Nathaniel H		2020		Emery and Rimoin's Principles and Practice of Medical Genetics and Genomics			Mar-75				#985	Moran 2020	Exclusion reason: Wrong study design;Ê
Diagnosis of the malformed ear and ear skull	Terrahe, K		1972		Archiv fr klinische und experimentelle Ohren-, Nasen-und Kehlkopfheilkunde	202		85-151				#1014	Terrahe 1972	Exclusion reason: Wrong study design;Ê
19 THE RENAL SYSTEM	Carlson, Cheryl A; Rubarth, Lori Baas		2019		Neonatal Nurse Practitioner Certification Intensive Review: Fast Facts and Practice Questions			283				#1046	Carlson 2019	Exclusion reason: Wrong outcomes;Ê
Branchio-oto-renal syndrome.	Jalil J; Basheer F; Shafique M	The association of branchial arch anomalies (branchial cysts, branchial fistulas), hearing loss and renal anomalies constitutes the branchio-oto-renal (BOR) syndrome also known as Melnick Fraser syndrome. We present a case of this rare disorder in a girl child who presented with profound deafness, preauricular pits, branchial sinuses and renal hypoplasia.	2014	May	J Coll Physicians Surg Pak	24	5	367-8			24848399	#1	Jalil 2014	Exclusion reason: Deemed irrelevant via abstract review
Isotretinoin and pregnancy.	Stern RS; Rosa F; Baum C	Approximately 120,000 women of childbearing age used isotretinoin in the first 16 months after its release for the treatment of cystic acne. In September, 1983, the American Academy of Dermatology requested its members to relate the outcome of pregnancies of women inadvertently exposed to isotretinoin ( Accutane ) during pregnancy to its Adverse Drug Reaction Reporting System ( ADRRS ). Of nine p…	1984	May	J Am Acad Dermatol	10	5 Pt 1	851-4		10.1016/s0190-9622(84)80142-5	6233342	#2	Stern 1984	Exclusion reason: Deemed irrelevant via abstract review
Townes-Brocks syndrome.	Powell CM; Michaelis RC	Townes-Brocks syndrome (TBS) is an autosomal dominant disorder with multiple malformations and variable expression. Major findings include external ear anomalies, hearing loss, preaxial polydactyly and triphalangeal thumbs, imperforate anus, and renal malformations. Most patients with Townes-Brocks syndrome have normal intelligence, although mental retardation has been noted in a few.	1999	Feb	J Med Genet	36	2	89-93			10051003	#4	Powell 1999	Exclusion reason: Deemed irrelevant via abstract review
Escher-Hirt syndrome.	Kotzot D; Schlegel C; Wichmann W; Schinzel A	A mother and her two daughters are reported with bilateral conductive deafness due to incudo-stapedial abnormalities, and microtia with thickened ear lobes. This pattern of abnormal findings, transmitted with an autosomal dominant mode of inheritance, is characteristic of the Escher-Hirt syndrome. One of the daughters died from an additional cardiac malformation (VSD). Anomalies of the middle ear…	1997	Oct	Clin Dysmorphol	6	4	315-21		10.1097/00019605-199710000-00003	9354839	#5	Kotzot 1997	Exclusion reason: Deemed irrelevant via abstract review
Genetic factors in isolated and syndromic laryngeal cleft.	Li Y; Rui X; Li N	A laryngotracheoesophageal cleft (LC) is a rare congenital anomaly of the upper aerodigestive tract resulting from the absence of fusion of the posterior cricoid lamina, which affects an abnormal communication between the larynx, trachea and esophagus. The genetic etiology of LC remains elusive. The involvement of genetic factors in the development of LC is suggested by reports of familial occurr…	2020	Feb	Paediatr Respir Rev	33		24-27		10.1016/j.prrv.2019.09.004	31734186	#6	Li 2020	Exclusion reason: Deemed irrelevant via abstract review
Accessory Auricles: Systematic Review of Definition, Associated Conditions, and Recommendations for Clinical Practice.	Amirhassankhani S; Lloyd MS	Accessory auricles are rare congenital abnormalities embryologically derived from the first branchial arch. Presentation may be variable with locations grouped into anatomical zones based on the frequency of location found in the literature. This study reviewed the papers between 1981 and 2017. Findings included an association with syndromes including Goldenhar, VACTERL, Treacher-Collins, Townes-…	2018	Mar	J Craniofac Surg	29	2	372-375		10.1097/SCS.0000000000004201	29239919	#7	Amirhassankhani 2018	Exclusion reason: Deemed irrelevant via abstract review
Syndromes of the first and second branchial arches, part 2: syndromes.	Johnson JM; Moonis G; Green GE; Carmody R; Burbank HN	A variety of congenital syndromes affecting the face occur due to defects involving the first and second BAs. Radiographic evaluation of craniofacial deformities is necessary to define aberrant anatomy, plan surgical procedures, and evaluate the effects of craniofacial growth and surgical reconstructions. High-resolution CT has proved vital in determining the nature and extent of these syndromes.…	2011	Feb	AJNR Am J Neuroradiol	32	2	230-7		10.3174/ajnr.A2073	20360348	#8	Johnson 2011	Exclusion reason: Deemed irrelevant via abstract review
Anatomic Malformations of the Middle and Inner Ear in 22q11.2 Deletion Syndrome: Case Series and Literature Review.	Verheij E; Elden L; Crowley TB; Pameijer FA; Zackai EH; McDonald-McGinn DM; Thomeer HGXM	BACKGROUND AND PURPOSE: The 22q11.2 deletion syndrome is characterized by a heterogenic phenotype, including hearing loss. The underlying cause of hearing loss, especially sensorineural hearing loss, is not yet clear. Therefore, our objective was to describe anatomic malformations in the middle and inner ear in patients with 22q11.2 deletion syndrome. MATERIALS AND METHODS: A retrospective case s…	2018	May	AJNR Am J Neuroradiol	39	5	928-934		10.3174/ajnr.A5588	29545254	#9	Verheij 2018	Exclusion reason: Deemed irrelevant via abstract review
The effects of Goldenhar Syndrome on hearing and speech development.	Zizlavsky S; Anam K; Suwento R; Rahmawati I	Goldenhar syndrome is a congenital abnormality with an incidence of 1 in 5,200 to 26,500 births. This syndrome is characterized by facial asymmetry, ear malformation, and/or defects in the eyes and vertebrae. The hearing disorder manifests as both conductive or sensorineural due to the abnormalities occurring in the inner and outer ear. We report a case of a 1-year-3-month-old child presenting wi…	2021	Nov	Med J Malaysia	76	6	946-949			34806693	#10	Zizlavsky 2021	Exclusion reason: Deemed irrelevant via abstract review
Parietal bone agenesis and athelia in retinoic acid embryopathy: An expansion of the phenotype.	Yang XR; Wright JR Jr; Yu W; Langdon KD; Somerset D; Thomas MA	BACKGROUND: Retinoic acid signaling plays a critical role during embryogenesis and requires tight regulation. Exposure to exogenous retinoic acid during fetal development is known to have teratogenic effects, producing a recognizable embryopathy. CASE: We describe a case of retinoic acid embryopathy secondary to maternal isotretinoin use until the ninth week of gestation and expand the phenotype …	2022	Jan	Birth Defects Res	114	1	17-22		10.1002/bdr2.1965	34773723	#11	Yang 2022	Exclusion reason: Deemed irrelevant via abstract review
Otologic disorders in Turner syndrome.	Bois E; Nassar M; Zenaty D; Lger J; Van Den Abbeele T; Teissier N	INTRODUCTION: Patients with Turner syndrome (TS) have craniofacial malformations, such as Eustachian tube hypoplasia and dysfunction and velar dysfunction, which foster acute otitis media. The aim of this study was to inventory pediatric otologic disorders in patients with TS at their first ENT consultation in our center. PATIENTS AND METHODS: We reviewed the ENT consultation data of pediatric TS…	2018	Feb	Eur Ann Otorhinolaryngol Head Neck Dis	135	1	21-24		10.1016/j.anorl.2017.08.006	28941966	#13	Bois 2018	Exclusion reason: Deemed irrelevant via abstract review
Bilateral microtia, canal atresia and aplasia of cochleovestibular nerve.	Asma A; Roslenda AR; Fadzilah I; Mazita A; Marina MB; Ab Aziz A	A six-month-old baby with congenital patent ductus arteriosus (PDA), bilateral microtia and canal atresia was referred for hearing assessment. The audiology assessment revealed bilateral profound hearing loss, which is atypical for a case of pure canal atresia. Imaging was performed much earlier than usual and, as suspected, the patient also had bilateral severe inner ear anomaly. It is extremely…	2017	Apr	Med J Malaysia	72	2	135-137			28473682	#15	Asma 2017	Exclusion reason: Deemed irrelevant via abstract review
Neuroimaging findings in Emanuel Syndrome.	Xie CL; Cardenas AM	Emanuel syndrome is a rare inherited chromosomal abnormality caused by an unbalanced translocation of chromosomes 11 and 22. Clinically, Emanuel syndrome is characterized by a wide spectrum of congenital anomalies, dysmorphisms, and developmental disability often confused with other similar syndromes. Outside of genetic testing, diagnosis remains challenging and current literature on typical radi…	2019	Oct	J Radiol Case Rep	13	10	5-Jan		10.3941/jrcr.v13i10.3625	32184920	#17	Xie 2019	Exclusion reason: Deemed irrelevant via abstract review
Genetic disorders with both hearing loss and cardiovascular abnormalities.	Belmont JW; Craigen W; Martinez H; Jefferies JL	There has been a growing appreciation for conditions that affect hearing and which are accompanied by significant cardiovascular disorders. In this chapter we consider several broad classes of conditions including deafness due to abnormal structural development of the inner ear, those with physiological abnormalities in the inner ear sensory apparatus, and conditions with progressive loss of func…	2011		Adv Otorhinolaryngol	70		66-74		10.1159/000322474	21358187	#18	Belmont 2011	Exclusion reason: Deemed irrelevant via abstract review
Laterality defects in the national birth defects prevention study (1998-2007): birth prevalence and descriptive epidemiology.	Lin AE; Krikov S; Riehle-Colarusso T; Fras JL; Belmont J; Anderka M; Geva T; Getz KD; Botto LD	Little is known epidemiologically about laterality defects. Using data from the National Birth Defects Prevention Study (NBDPS), a large multi-site case-control study of birth defects, we analyzed prevalence and selected characteristics in children born with laterality defects born from 1998 to 2007. We identified 517 nonsyndromic cases (378 heterotaxy, 73.1%; 139 situs inversus totalis [SIT], 26…	2014	Oct	Am J Med Genet A	164A	10	2581-91		10.1002/ajmg.a.36695	25099286	#19	Lin 2014	Exclusion reason: Deemed irrelevant via abstract review
Congenital contractural arachnodactyly (Beals syndrome).	Tunbilek E; Alanay Y	Congenital contractural arachnodactyly (Beals syndrome) is an autosomal dominantly inherited connective tissue disorder characterized by multiple flexion contractures, arachnodactyly, severe kyphoscoliosis, abnormal pinnae and muscular hypoplasia. It is caused by a mutation in FBN2 gene on chromosome 5q23. Although the clinical features can be similar to Marfan syndrome (MFS), multiple joint cont…	2006	Jun	Orphanet J Rare Dis	1		20		10.1186/1750-1172-1-20	16740166	#20	Tunbilek 2006	Exclusion reason: Deemed irrelevant via abstract review
The influence of karyotype on the auricle, otitis media and hearing in Turner syndrome.	Barrens ML; Nyln O; Hanson C	The study has investigated the relationship between the chromosomal aberration and ear and/or hearing disorders in 115 girls/women with Turner syndrome (TS). A dose-response relationship was found between the karyotype and hearing function. Hearing deteriorated more rapidly with increasing age in TS women lacking the whole p-arm of chromosome X (i.e. monosomy 45,X, or isochromosome cases 46,X,i(X…	1999	Dec	Hear Res	138	2-Jan	163-70		10.1016/s0378-5955(99)00162-8	10575123	#21	Barrens 1999	Exclusion reason: Deemed irrelevant via abstract review
The Antley-Bixler syndrome.	Robinson LK; Powers NG; Dunklee P; Sherman S; Jones KL	Three unrelated children (two girls and one boy) with the Antley-Bixler syndrome have been evaluated, bringing to five the number of patients reported with this disorder. All have had brachycephaly, midface hypoplasia, dysplastic ears, radiohumeral synostosis, and joint contractures. Craniosynostosis has been documented radiographically in four of the five patients. All five have had a severely s…	1982	Aug	J Pediatr	101	2	201-5		10.1016/s0022-3476(82)80117-0	7097411	#22	Robinson 1982	Exclusion reason: Deemed irrelevant via abstract review
Clinical and molecular spectrum of CHOPS syndrome.	Raible SE; Mehta D; Bettale C; Fiordaliso S; Kaur M; Medne L; Rio M; Haan E; White SM; Cusmano-Ozog K; Nishi E; Guo Y; Wu H; Shi X; Zhao Q; Zhang X; Lei Q; Lu A; He X; Okamoto N; Miyake N; Piccione J; Allen J; Matsumoto N; Pipan M; Krantz ID; Izumi K	CHOPS syndrome is a multisystem disorder caused by missense mutations in AFF4. Previously, we reported three individuals whose primary phenotype included cognitive impairment and coarse facies, heart defects, obesity, pulmonary involvement, and short stature. This syndrome overlaps phenotypically with Cornelia de Lange syndrome, but presents distinct differences including facial features, pulmona…	2019	Jul	Am J Med Genet A	179	7	1126-1138		10.1002/ajmg.a.61174	31058441	#23	Raible 2019	Exclusion reason: Deemed irrelevant via abstract review
MYT1 role in the microtia-craniofacial microsomia spectrum.	Luquetti DV; Heike CL; Zarante I; Timms AE; Gustafson J; Pachajoa H; Porras-Hurtado GL; Ayala-Ramirez P; Duenas-Roque MM; Jimenez N; Ibanez LM; Hurtado-Villa P	BACKGROUND: Craniofacial microsomia (CFM), also known as the oculo-auriculo-vertebral spectrum, comprises a variable phenotype with the most common features including microtia and mandibular hypoplasia on one or both sides, in addition to lateral oral clefts, epibulbar dermoids, cardiac, vertebral, and renal abnormalities. The etiology of CFM is largely unknown. The MYT1 gene has been reported as…	2020	Oct	Mol Genet Genomic Med	8	10	e1401		10.1002/mgg3.1401	32871052	#24	Luquetti 2020	Exclusion reason: Deemed irrelevant via abstract review
Central nervous system malformations in the CHARGE association.	Lin AE; Siebert JR; Graham JM Jr	Of 144 patients with the CHARGE association (literature 136, new patients 8), 47 (33%) had either a postmortem examination (30) or computerized axial tomography scan (17) of the head. Twenty-six of 47 (55%) had definite central nervous system (CNS) malformations; arhinencephaly, with or without other defects (11), holoprosencephaly (2), holoprosencephaly with arhinencephaly (1), other forebrain d…	1990	Nov	Am J Med Genet	37	3	304-10		10.1002/ajmg.1320370303	2260555	#25	Lin 1990	Exclusion reason: Deemed irrelevant via abstract review
Plurimalformative syndrome associating trisomy 18 and omphalocele. Case report and review of the literature.	_arc_ E; Pl_m_deal_ P; Savu B	Trisomy 18 or Edwards syndrome is a rare chromosomal anomaly, associated with mild to severe intellectual disabilities and multiple congenital anomalies. Trisomies 18 and 13 are lethal, only 5-10% of patients surviving the first year of life. Although prenatal biological and ultrasound investigations are mandatory and free and the detection rate of chromosomal abnormalities is high, the birth of …	2014		Rom J Morphol Embryol	55	1	209-13			24715190	#26	_arc_ 2014	Exclusion reason: Deemed irrelevant via abstract review
Cardiofacial Syndrome: A Rare Case Report.	Sunny SA; Alam SI; Adhikary AB; Hossain MA	Cardiofacial syndrome is associated with facial abnormality with congenital heart disease. Here, we report a case of cardiofacial syndrome having anotia and facial nerve palsy on the right side in combination with infundibular pulmonary stenosis and patent ductus arteriosus which is a rare presentation of cardiofacial syndrome. A 6 years old girl presented to department of Cardiac surgery of Bang…	2019	Oct	Mymensingh Med J	28	4	945-948			31599266	#27	Sunny 2019	Exclusion reason: Deemed irrelevant via abstract review
A novel association of biventricular cardiac noncompaction and diabetic embryopathy: case report and review of the literature.	Woo JS; Perez-Rosendahl M; Haydel D; Perens G; Fishbein MC	Diabetic embryopathy refers to a constellation of congenital malformations arising in the setting of poorly controlled maternal diabetes mellitus. Cardiac abnormalities are the most frequently observed findings, with a 5-fold risk over normal pregnancies. Although a diverse spectrum of cardiac defects has been documented, cardiac noncompaction morphology has not been associated with this syndrome…	2015	Jan-Feb	Pediatr Dev Pathol	18	1	71-5		10.2350/14-07-1532-CR.1	25386687	#28	Woo 2015	Exclusion reason: Deemed irrelevant via abstract review
Congenital contractural arachnodactyly (Beals syndrome).	Viljoen D	Congenital contractural arachnodactyly (CCA) is an autosomal dominant disorder akin to, but usually less severe than, Marfan syndrome. The clinical features are marfanoid habitus, arachnodactyly, crumpled ears, camptodactyly of the fingers and adducted thumbs, mild contractures of the elbows, knees, and hips, and mild muscle hypoplasia especially of the calf muscles. Many patients have kyphoscoli…	1994	Aug	J Med Genet	31	8	640-3		10.1136/jmg.31.8.640	7815423	#29	Viljoen 1994	Exclusion reason: Deemed irrelevant via abstract review
Distinguishing Goldenhar Syndrome from Craniofacial Microsomia.	Tuin J; Tahiri Y; Paliga JT; Taylor JA; Bartlett SP	Goldenhar syndrome is characterized by the typical features of craniofacial microsomia (CFM) with the addition of epibulbar dermoids and vertebral anomalies. The aim of this study is to examine the objective differences between patients carrying a diagnosis of Goldenhar syndrome to those diagnosed with CFM. Thus, we performed an Institutional Review Board-approved retrospective chart review on al…	2015	Sep	J Craniofac Surg	26	6	1887-92		10.1097/SCS.0000000000002017	26267577	#30	Tuin 2015	Exclusion reason: Deemed irrelevant via abstract review
A familial disorder with duodenal atresia and tetralogy of Fallot.	Lemire EG; Evans JA; Giddins NG; Harman CR; Wiseman NE; Chudley AE	We report on two sibs with tetralogy of Fallot (TOF) and duodenal atresia (DA). The first child, a 6-year-old girl, had a right facial palsy in addition to the TOF and DA. Her brother, age 10 months, was born with bilateral microtia without facial palsy. The children are the product of an apparently non-consanguineous union between clinically normal parents. The pertinent family history includes …	1996	Dec	Am J Med Genet	66	1	39-44		10.1002/(SICI)1096-8628(19961202)66:1<39::AID-AJMG9>3.0.CO;2-R	8957509	#31	Lemire 1996	Exclusion reason: Deemed irrelevant via abstract review
The branchio-oto-renal (BOR) syndrome: report of bilateral renal agenesis in three sibs.	Carmi R; Binshtock M; Abeliovich D; Bar-Ziv J	We report a man who had the branchio-oto-renal (BOR) syndrome with crossed renal ectopia. His three children were born with bilateral renal agenesis and the so-called Potter syndrome. This case illustrates the potential severity of the renal anomalies in the BOR syndrome and the inadequacy of oligohydramnios and maternal serum alpha-fetoprotein as screening methods for renal agenesis. This case a…	1983	Apr	Am J Med Genet	14	4	625-7		10.1002/ajmg.1320140405	6846397	#33	Carmi 1983	Exclusion reason: Deemed irrelevant via abstract review
Congenital contractural arachnodactyly. Report of four additional families and review of literature.	Ramos Arroyo MA; Weaver DD; Beals RK	We report here four families with congenital contractural arachnodactyly (CCA) in which a wide range of phenotypic expression is observed. In one family with a large number of affected individuals the condition is mildly expressed. These individuals usually have crumpled ears, camptodactyly with ulnar deviation of the fingers, adducted thumbs, limited elbow and/or knee extension, and hypoplasia o…	1985	Jun	Clin Genet	27	6	570-81		10.1111/j.1399-0004.1985.tb02042.x	4017278	#34	RamosArroyo 1985	Exclusion reason: Deemed irrelevant via abstract review
CHARGE association.	Toriello HV	CHARGE association is a heterogeneous condition that affects several organ systems, including the eye, ear, nose, heart, and genitals. Hearing loss is a common finding in CHARGE association; therefore, audiologists and otolaryngologists need to be familiar with this relatively common entity.	1995	Jan	J Am Acad Audiol	6	1	47-53			7535123	#35	Toriello 1995	Exclusion reason: Deemed irrelevant via abstract review
CONGENITAL MALFORMATIONS. CLINICAL AND COMMUNITY CONSIDERATIONS.	INGALLS TH; KLINGBERG MA		1965	Mar	Am J Med Sci	249		316-44		10.1097/00000441-196503000-00011	14273322	#36	INGALLS 1965	Exclusion reason: Deemed irrelevant via abstract review
Bilateral congenital cystic adenomatoid malformation, stocker type III with associated findings and review of literature.	Annam V; Korishetty SI; Yelikar BR; Hippargi SB; Shivalingappa DB	Congenital cystic adenomatoid malformation (CCAM) of the lung, Stocker's type III is a rare anomaly characterized by replacement of normal pulmonary tissue with cysts of variable size and distribution. We report here a 16-week stillborn fetus with Stocker's type III bilateral CCAM involving the entire lungs. The additional associated malformations included collapsed nasal bridge, low set ears, ma…	2010	Apr-Jun	Indian J Pathol Microbiol	53	2	331-3		10.4103/0377-4929.64324	20551549	#37	Annam 2010	Exclusion reason: Deemed irrelevant via abstract review
Oculoauriculovertebral spectrum with radial defects: a new syndrome or an extension of the oculoauriculovertebral spectrum? Report of fourteen Brazilian cases and review of the literature.	Vendramini S; Richieri-Costa A; Guion-Almeida ML	The first and second branchial arches are embryonic primordium that contributes to craniofacial development. Interferences in normal development of these structures result in variable maxillary, mandibular, and ear abnormalities. These anomalies can be isolated or part of some known and unknown conditions, among them, the oculoauriculovertebral spectrum (OAVS). Malformations of the external ear o…	2007	Apr	Eur J Hum Genet	15	4	411-21		10.1038/sj.ejhg.5201770	17290277	#38	Vendramini 2007	Exclusion reason: Deemed irrelevant via abstract review
Mondini deformity in a case of Turner syndrome. A radiological finding.	Bodet Agust E; Galido Ortego X; Ghani Martnez F; Garca Gonzlez B; Borrs Perera M; Seara Gil A	Turner syndrome (TS) is the human being's most frequent sex chromosome abnormality. Progressive sensorineural hearing loss is documented in more than 50% of the women affected by this syndrome. Although Mondini defect is the cochlear congenital malformation most frequently identified in other polymalformative syndromes, it has rarely been reported in TS. We describe the case of a 32-year-old woma…	2012	Sep-Oct	Acta Otorrinolaringol Esp	63	5	393-5		10.1016/j.otorri.2011.03.001	21529720	#39	BodetAgust 2012	Exclusion reason: Deemed irrelevant via abstract review
Pathologic features of the CHARGE association: support for involvement of the neural crest.	Siebert JR; Graham JM Jr; MacDonald C	Defects associated with choanal atresia include coloboma, cardiac anomalies (usually involving the conotruncal region), physical or mental retardation, genital hypoplasia, and abnormalities of the ear. This constellation of defects is known as the "CHARGE" association and may be accompanied by other anomalies. Many of these defects seem to result from abnormalities in the development, migration, …	1985	Jun	Teratology	31	3	331-6		10.1002/tera.1420310303	4012643	#40	Siebert 1985	Exclusion reason: Deemed irrelevant via abstract review
Townes-Brocks syndrome. Report of a case and review of the literature.	Ferraz FG; Nunes L; Ferraz ME; Sousa JP; Santos M; Carvalho C; Maroteaux P	The authors report a new case of Townes-Brocks syndrome with cardiac defect, ossicular anomalies and dominant transmission. The intrafamilial variability of the phenotype and the difficulty of diagnosis in isolated cases are underlined.	1989		Ann Genet	32	2	120-3			2667456	#41	Ferraz 1989	Exclusion reason: Deemed irrelevant via abstract review
Prenatal diagnosis of Fraser syndrome: a matter of life or death?	De Bernardo G; Giordano M; Di Toro A; Sordino D; De Brasi D	BACKGROUND: Fraser Syndrome is a rare, autosomal recessive syndrome. It's characterized primarily by cryptophthalmos, syndactyly and urogenital malformation. Respiratory malformations are frequently present and not taken into account. To better manage childbirth at the time of delivery it is crucial to get prenatal diagnosis early on in the pregnancy. CASE PRESENTATION: We are reporting a female …	2015	Nov	Ital J Pediatr	41		86		10.1186/s13052-015-0195-6	26552811	#42	DeBernardo 2015	Exclusion reason: Deemed irrelevant via abstract review
Further clinical and sensorial delineation of Schinzel-Giedion syndrome: report of two cases.	Minn D; Christmann D; De Saint-Martin A; Alembik Y; Eliot M; Mack G; Fischbach M; Flament J; Veillon F; Dollfus H	Schinzel-Giedion syndrome is a rare multiple congenital malformation syndrome defined by an evocative midfacial retraction, kidney and urinary malformations and multiple skeletal abnormalities associated to a recently described neurodegenerative process. Two children with SGS are reported with identical clinical findings: megacalycosis, progressive neurodegeneration with infantile spasms and hyps…	2002	May	Am J Med Genet	109	3	211-7		10.1002/ajmg.10348	11977181	#43	Minn 2002	Exclusion reason: Deemed irrelevant via abstract review
Coloboma and other ophthalmologic anomalies in Kabuki syndrome: distinction from charge association.	Ming JE; Russell KL; Bason L; McDonald-McGinn DM; Zackai EH	Kabuki (Niikawa-Kuroki) syndrome is associated with growth retardation, developmental delay, congenital heart disease, cleft palate, and characteristic facial features. Although the external appearance of the eyes has been well-described, the type and frequency of structural and functional eye anomalies has not been emphasized. We report three children with Kabuki syndrome who also had a retinal …	2003	Dec	Am J Med Genet A	123A	3	249-52		10.1002/ajmg.a.20277	14608645	#44	Ming 2003	Exclusion reason: Deemed irrelevant via abstract review
The FG syndrome: further characterization, report of a third family, and of a sporadic case.	Riccardi VM; Hssler E; Lubinsky MS	We report 5 new cases of the FG syndrome, 1 sporadic, 3 brothers from a European family, and another affected male born in the first FG syndrome family reported by Opitz and Kaveggia in 1974. The pedigree data confirm the hypothesis of X-linked inheritance of this multiple congenital anomaly/mental retardation (MCA/MR) syndrome. Its manifestations include shortness of stature with a disproportion…	1977		Am J Med Genet	1	1	47-58		10.1002/ajmg.1320010106	565138	#45	Riccardi 1977	Exclusion reason: Deemed irrelevant via abstract review
Hearing loss in Noonan syndrome.	Cremers CW; van der Burgt CJ	A report is presented on a man of Turkish origin, with Noonan Syndrome and unilateral conductive hearing loss since early childhood. There was no history of otitis media. At the age of 23, exploratory tympanotomy revealed a total absence of the long process of the incus and a normal-looking tympanic membrane. The position of the normal-shaped mobile stapes was just medial, and not posteromedial, …	1992	Jan	Int J Pediatr Otorhinolaryngol	23	1	81-4		10.1016/0165-5876(92)90082-z	1592554	#46	Cremers 1992	Exclusion reason: Deemed irrelevant via abstract review
Anesthetic management of a patient with branchio-oto-renal syndrome.	Tsukamoto M; Yokoyama T	Branchio-oto-renal syndrome (BOR) is a rare autosomal dominant disorder. The features include branchial cysts, hearing loss, ear malformation, preauricular pits, retrognathia, congenital heart disease, and renal abnormalities. However, anesthetic management of these patients has seldom been reported. We report a case in which general anesthesia was performed for dental treatment in a patient with…	2017	Sep	J Dent Anesth Pain Med	17	3	215-217		10.17245/jdapm.2017.17.3.215	29090252	#47	Tsukamoto 2017	Exclusion reason: Deemed irrelevant via abstract review
Double trisomy.	Li S; Hassed S; Mulvihill JJ; Nair AK; Hopcus DJ		2004	Jan	Am J Med Genet A	124A	1	96-8		10.1002/ajmg.a.20340	14679595	#48	Li 2004	Exclusion reason: Deemed irrelevant via abstract review
New insights into the phenotypes of 6q deletions.	Hopkin RJ; Schorry E; Bofinger M; Milatovich A; Stern HJ; Jayne C; Saal HM	Deletions of chromosome 6q are rare. We report 3 new patients with 6q deletions. Case 1 is a male with an interstitial deletion [del(6)(q13q14.2)], hypotonia, speech delays, and minor anomalies. Case 2 is a male with an interstitial deletion [del(6)(q16.2q22.32)] and malformations, including truncus arteriosus and bilateral oligodactyly. Case 3 is a male with a terminal deletion [del(6)(q25.2)] w…	1997	Jun	Am J Med Genet	70	4	377-86			9182778	#49	Hopkin 1997	Exclusion reason: Deemed irrelevant via abstract review
Histology and synchrotron radiation-based microtomography of the inner ear in a molecularly confirmed case of CHARGE syndrome.	Glueckert R; Rask-Andersen H; Sergi C; Schmutzhard J; Mueller B; Beckmann F; Rittinger O; Hoefsloot LH; Schrott-Fischer A; Janecke AR	CHARGE (Coloboma of the iris or retina, heart defects, atresia of the choanae, retardation of growth and/or development, genital anomalies, ear anomalies) syndrome (OMIM #214800) affects about 1 in 10,000 children and is most often caused by chromodomain helicase DNA-binding protein-7 (CHD7) mutations. Inner ear defects and vestibular abnormalities are particularly common. Specifically, semicircu…	2010	Mar	Am J Med Genet A	152A	3	665-73	OMIM/#214800	10.1002/ajmg.a.33321	20186814	#50	Glueckert 2010	Exclusion reason: Deemed irrelevant via abstract review
Further delineation of the Opitz G/BBB syndrome: report of an infant with complex congenital heart disease and bladder exstrophy, and review of the literature.	Jacobson Z; Glickstein J; Hensle T; Marion RW	The combination of complex congenital heart disease (double outlet right ventricle with pulmonary atresia, malalignment ventriculoseptal defect, right-sided aortic arch with left ductus arteriosus) and bladder exstrophy occurred in an infant with Opitz syndrome. Neither of these defects has previously been reported in association with Opitz syndrome. These malformations, which are midline defects…	1998	Jul	Am J Med Genet	78	3	294-9		10.1002/(sici)1096-8628(19980707)78:3<294::aid-ajmg18>3.0.co;2-a	9677070	#52	Jacobson 1998	Exclusion reason: Deemed irrelevant via abstract review
Antenatal sonographic findings of right pulmonary agenesis with ipsilateral microtia: a possible new laterality association.	Maymon R; Schneider D; Hegesh J; Herman A; Weinraub Z; Achiron R	Right pulmonary agenesis is a rare congenital malformation which results in secondary dextrocardia in situs solitus. Ipsilateral microtia in this context composes a laterality syndrome. The prenatal sonographic findings of this abnormality have not been previously reported. We describe the association of dextrocardia in situs solitus, intact diaphragm and right microtia. This was sonographically …	2001	Feb	Prenat Diagn	21	2	125-8		10.1002/1097-0223(200102)21:2<125::aid-pd999>3.0.co;2-c	11241540	#53	Maymon 2001	Exclusion reason: Deemed irrelevant via abstract review
Young woman with branchio-oto-renal syndrome and a novel mutation in the EYA-1 gene.	Nardi E; Palermo A; Cusimano P; Mul G; Cerasola G	Branchio-oto-renal (BOR) syndrome is an autosomal dominant disease clinically characterized by the coexistence of some or all of the following major disorders: deafness, cervical branchial fistulae, preauricular pits, and renal abnormalities. Most families with BOR syndrome have mutations on the EYA-1 gene on chromosome 8q. We present the case of a 23-year-old Italian woman without a familial his…	2011	Oct	Clin Nephrol	76	4	330-3		10.5414/cn106676	21955869	#54	Nardi 2011	Exclusion reason: Deemed irrelevant via abstract review
Branchio-oto-renal dysplasia associated with tetralogy of Fallot.	Daggilas A; Antoniades K; Palasis S; Aidonis A	Branchio-oto-renal dysplasia in its full expression consists of external ear malformations, cervical fistulas or cysts, preauricular pits, hearing loss of conductive sensorineural or mixed type, and renal anomalies. The syndrome is inherited in an autosomal dominant mode. We present a sporadic case of BOR dysplasia associated with tetralogy of Fallot in a 30-month-old girl. The clinical aspects o…	1992	Mar-Apr	Head Neck	14	2	139-42		10.1002/hed.2880140211	1601651	#55	Daggilas 1992	Exclusion reason: Deemed irrelevant via abstract review
Four variations of the Mondini inner ear malformations as seen in microdissections.	Johnsson LG; Hawkins JE Jr; Rouse RC; Kingsley TC	Four variations and degrees of severity of the Mondini malformation were found in the temporal bones from two neonates, one with congenital heart disease and the other with trisomy D, and from one teenager with leukemia: 1) short cochlea and normal vestibular organs; 2) short cochlea and persistent horizontal canal anlage; 3) markedly shortened cochlea with no modiolus, wide internal auditory mea…	1984	Jul-Aug	Am J Otolaryngol	5	4	242-57		10.1016/s0196-0709(84)80034-4	6333186	#58	Johnsson 1984	Exclusion reason: Deemed irrelevant via abstract review
Congenital annular multiple fibrofolliculomas occurring with deformity of the ear and ventricular septal defect.	Park YM; Ham SH; Cho SH; Kim IJ; Cho BK	We describe a 5-year-old girl who had multiple fibrofolliculomas with an unusual annular configuration, present since birth, localized to the mid-back. She had no family history of similar skin lesions. Examination showed a depigmented patch on her left buttock and other congenital anomalies, i.e. deformity of the auricle of the ear and ventricular septal defect. There has been no previous report…	1999	Aug	Br J Dermatol	141	2	332-4		10.1046/j.1365-2133.1999.02987.x	10468811	#59	Park 1999	Exclusion reason: Deemed irrelevant via abstract review
Partial trisomy for short arm of chromosome 5.	Yasutomo K; Suzue T; Nishioka A; Kozan H; Sekiguchi T; Ohara K; Okamoto T; Iwai T; Endo S	We present two unrelated cases of partial trisomy for the short arm of chromosome 5, the first such cases reported in Japan. The features are characterized by hypertelorism, low set ears, arachnodactyly, laryngostenosis, hypotonia and some cerebral malformation. The characteristic facial expression and arachnodactyly are the key features used to diagnose this disorder. A high-resolution chromosom…	1993	Aug	Acta Paediatr Jpn	35	4	336-9		10.1111/j.1442-200x.1993.tb03065.x	8379327	#60	Yasutomo 1993	Exclusion reason: Deemed irrelevant via abstract review
Intellectual disability associated with craniofacial dysmorphism, cleft palate, and congenital heart defect due to a de novo MEIS2 mutation: A clinical longitudinal study.	Gangfu§ A; Yigit G; Altmller J; Nrnberg P; Czeschik JC; Wollnik B; Bgershausen N; Burfeind P; Wieczorek D; Kaiser F; Roos A; Klbel H; Schara-Schmidt U; Kuechler A	Intellectual disability (ID) has an estimated prevalence of 1.5%-2%. Whole exome sequencing (WES) studies have identified a multitude of novel causative gene defects and have shown that sporadic ID cases result from de novo mutations in genes associated with ID. Here, we report on a 10-year-old girl, who has been regularly presented in our neuropediatric and genetic outpatient clinic. A median cl…	2021	Apr	Am J Med Genet A	185	4	1216-1221		10.1002/ajmg.a.62070	33427397	#61	Gangfu§ 2021	Exclusion reason: Deemed irrelevant via abstract review
Limb defects associated with major congenital anomalies: clinical and epidemiological study from the International Clearinghouse for Birth Defects Monitoring Systems.	Rosano A; Botto LD; Olney RS; Khoury MJ; Ritvanen A; Goujard J; Stoll C; Cocchi G; Merlob P; Mutchinick O; Cornel MC; Castilla EE; Martnez-Fras ML; Zampino G; Erickson JD; Mastroiacovo P	Although limb defects associated with other congenital anomalies are rarely studied, they may provide insights into limb development that may be useful for etiologic studies and public health monitoring. We pooled data from 11 birth defect registries that are part of the International Clearinghouse for Birth Defects Monitoring Systems. We identified 666 infants, born from 1983 through 1993, who h…	2000	Jul	Am J Med Genet	93	2	110-6		10.1002/1096-8628(20000717)93:2<110::aid-ajmg6>3.0.co;2-9	10869112	#62	Rosano 2000	Exclusion reason: Deemed irrelevant via abstract review
Characterization of a duplication in the terminal band of 4p by molecular cytogenetics.	Wyandt HE; Milunsky J; Lerner T; Gusella JF; Hou A; MacDonald M; Adekunle S; Milunsky A	An infant with multiple anomalies including small head, large apparently low-set ears, beaked nose, micrognathia, choanal stenosis, proptosis, atrial-septal defect, and left inguinal hernia was found, on chromosome analysis, to have a longer than normal terminal band 4p16 by G and R-banding. In situ hybridization of biotin-labeled DNA probes C39, BJ14, BJ54, BJ19, BJ7, and BJ11 showed them to be …	1993	Apr	Am J Med Genet	46	1	72-6		10.1002/ajmg.1320460112	7684190	#63	Wyandt 1993	Exclusion reason: Deemed irrelevant via abstract review
Scalp defect, absence of nipples, ear anomalies, renal hypoplasia: another case of Finlay-Marks syndrome.	Plessis G; Le Treust M; Le Merrer M	The association of scalp defect, unusual ears and absence of nipples was described by Finlay & Marks as an autosomal dominant trait. We report a new case in a 23-year-old woman. Renal insufficiency and cataract seem to be frequent and must be investigated.	1997	Oct	Clin Genet	52	4	231-4		10.1111/j.1399-0004.1997.tb02553.x	9383029	#64	Plessis 1997	Exclusion reason: Deemed irrelevant via abstract review
Interstitial deletion of long arm of chromosome no. 5 with growth hormone deficiency--an emerging syndrome?	Krishna J; Myers TL; Bourgeois MJ; Tonk V	5p- is a well-defined syndrome, but phenotypic correlations of 5q are poorly described in the literature. We present a case of a female child with interstitial deletion in the 5q13.1q15 region. Comparison of the clinical features of this patient with others reported in the literature suggests an emerging clinical syndrome defined by short stature, failure to thrive, mental retardation, slanting p…	1997	Jan	Clin Genet	51	1	48-51		10.1111/j.1399-0004.1997.tb02414.x	9084935	#65	Krishna 1997	Exclusion reason: Deemed irrelevant via abstract review
Double trisomy 48,XXX,+18 with multiple dysmorphic features.	Jiang ZY; Wu XH; Zou CC	BACKGROUND: Chromosomal abnormality is a common cause of congenital anomalies, psychiatric disorders, and mental retardation. However, the double trisomy 48,XXX,+18 is a rare chromosome abnormality. METHODS: Case report and literature review. RESULTS: A 7-hour-old girl presented to our unit because of poor response after birth. She presented with multiple dysmorphic features, including small for …	2015	Feb	World J Pediatr	11	1	83-8		10.1007/s12519-015-0005-7	25822702	#66	Jiang 2015	Exclusion reason: Deemed irrelevant via abstract review
Craniofacial morphology of conotruncal anomaly face syndrome.	Kitano I; Park S; Kato K; Nitta N; Takato T; Susami T	OBJECTIVE AND DESIGN: The conotruncal anomaly face syndrome (CTAF) comprises congenital heart disease and dysmorphic face, and is frequently associated with cleft palate or hypernasality. There have been many discussions about the overlap with velocardiofacial syndrome (VCF). The aim of this study was to clarify the craniofacial characteristics of CTAF patients by clinical examination, and photog…	1997	Sep	Cleft Palate Craniofac J	34	5	425-9		10.1597/1545-1569_1997_034_0425_cmocaf_2.3.co_2	9345611	#67	Kitano 1997	Exclusion reason: Deemed irrelevant via abstract review
Bardet-Biedl syndrome in two unrelated patients with identical compound heterozygous SCLT1 mutations.	Morisada N; Hamada R; Miura K; Ye MJ; Nozu K; Hattori M; Iijima K	Bardet-Biedl syndrome (BBS) is a rare autosomal recessive ciliopathy characterized by retinitis pigmentosa (RP), truncal obesity, cognitive impairment, hypogonadism in men, polydactyly, and renal abnormalities with severe renal dysfunction. Twenty-two causative genes have already been reported for this disorder. In this study, we identified two unrelated Japanese patients with clinical diagnoses …	2020	Aug	CEN Case Rep	9	3	260-265		10.1007/s13730-020-00472-y	32253632	#68	Morisada 2020	Exclusion reason: Deemed irrelevant via abstract review
Major congenital malformations in Down syndrome.	Klln B; Mastroiacovo P; Robert E	We studied major malformations in 5,581 infants with Down syndrome (DS) from three registers of congenital malformations. THe prevalence at birth of 23 different malformations was compared with the program-specific rates for each malformation in non-DS infants. An about 300 times risk increase was seen for annular pancreas, cataracts and duodenal atresia and an about 100 times risk increase for m…	1996	Oct	Am J Med Genet	65	2	160-6		10.1002/(SICI)1096-8628(19961016)65:2<160::AID-AJMG16>3.0.CO;2-O	8911611	#69	Klln 1996	Exclusion reason: Deemed irrelevant via abstract review
Atypical expanded-spectrum hemifacial microsomia: a case report.	Magge KT; Kim J; Rogers GF; Oh AK	Objective : To present the case report of a patient with expanded hemifacial microsomia (HFM) that illustrates the complex interactions of these embryogenic factors and to review current theories and mechanism regarding the etiopathogenesis of HFM. Design and Method : We present the case of an African American girl who was born at full term by cesarean section and transferred to our institution f…	2015	Mar	Cleft Palate Craniofac J	52	2	240-5		10.1597/13-210	24605928	#70	Magge 2015	Exclusion reason: Deemed irrelevant via abstract review
CHARGE association with congenital glaucoma due to maldevelopment of the anterior chamber angle.	Katai N; Urakawa Y; Sato Y; Miyanaga K; Segawa K; Yoshimura N	PURPOSE: We examined the clinicopathologic features of a male infant with the CHARGE association and bilateral congenital glaucoma. METHODS: Trabeculectomy specimens were obtained from the anterior chamber angle and examined by light and electron microscopy. RESULTS: Histopathologic examination of the trabeculectomy specimens showed immature development of the trabecular meshwork that was covered…	1997	Jun	Acta Ophthalmol Scand	75	3	322-4		10.1111/j.1600-0420.1997.tb00787.x	9253988	#72	Katai 1997	Exclusion reason: Deemed irrelevant via abstract review
Early prognostic factors for intellectual outcome in CHARGE syndrome.	Raqbi F; Le Bihan C; Morisseau-Durand MP; Dureau P; Lyonnet S; Abadie V	CHARGE syndrome (coloboma, heart disease, atresia of the choanae, retarded growth and mental development, genital anomalies, and ear malformations and hearing loss) is a heterogeneous condition for which early prediction of intellectual outcome is important but difficult. The psychomotor milestones and intellectual outcome of a consecutive series of children with CHARGE syndrome who were observed…	2003	Jul	Dev Med Child Neurol	45	7	483-8		10.1017/s0012162203000896	12828403	#73	Raqbi 2003	Exclusion reason: Deemed irrelevant via abstract review
Deletion of chromosome 1p: a short review.	Howard PJ; Porteus M	A further patient with a deletion of 1p is described, bringing the number of reported cases to 13. The cytogenetic derivation of the deletions and the clinical phenotype are reviewed. The range of breakpoints and small number of cases result in no clearly defined phenotype. Facial dysmorphism, clinodactyly of the fifth finger, mental retardation and heart defects are, however, most frequently des…	1990	Feb	Clin Genet	37	2	127-31		10.1111/j.1399-0004.1990.tb03489.x	1968791	#74	Howard 1990	Exclusion reason: Deemed irrelevant via abstract review
A newborn with Beals syndrome.	Green L; Lesser D	We present the case of a newborn with multiple connective tissue abnormalities. Careful examination of the infant and a detailed history from his mother indicated that they were both affected by Beals syndrome (congenital contractural arachnodactyly). A viable-term male infant was delivered to a healthy 30-year-old. The parents had no known history of familial birth defects. After delivery, it wa…	2006	Jun	South Med J	99	6	617-9		10.1097/01.smj.0000217212.73359.e7	16800419	#75	Green 2006	Exclusion reason: Deemed irrelevant via abstract review
CHARGE association.	Toriello HV		1999	Jun	Ear Nose Throat J	78	6	413			10388189	#76	Toriello 1999	Exclusion reason: Deemed irrelevant via abstract review
Lipodermoid in a patient with Emanuel syndrome.	Glaser TS; Rauen KA; Jeng LJ; de Alba Campomanes AG	We report an 8-month-old boy with Emanuel syndrome who also had the clinical features of Goldenhar syndrome. At birth, he was observed to have bilateral microtia with multiple auricular pits, retrognathia, and a unilateral lipodermoid. Further testing revealed cardiac defects. The finding of a lipodermoid in Emanuel syndrome demonstrates phenotypic overlap between Goldenhar and Emanuel syndromes …	2013	Apr	J AAPOS	17	2	211-3		10.1016/j.jaapos.2012.11.011	23528375	#77	Glaser 2013	Exclusion reason: Deemed irrelevant via abstract review
Unusual presentation of hemifacial microsomia.	Handler MZ; Alabi O; Miller J	Hemifacial microsomia is a well known yet rare collection of developmental facial defects. Almost half of all known cases exhibit additional anomalies beyond the classic malformations of the first and second brachial arches. This case is unique in that it describes a child with hemifacial microsomia and an associated oropharyngeal stenosis, nasal stenosis and a v-shaped mandibular deformity.	2011	Dec	J Plast Reconstr Aesthet Surg	64	12	e306-8		10.1016/j.bjps.2011.04.039	21624853	#78	Handler 2011	Exclusion reason: Deemed irrelevant via abstract review
Congenital unilateral facial nerve palsy as an unusual presentation of BOR syndrome.	Jankauskien_ A; Azukaitis K	Congenital facial nerve palsy (CFNP) is a rare condition that can be generally categorized as developmental or traumatic. Though trauma during birth is the most common cause, sometimes CFNP is observed in association with genetic syndromes and congenital hearing loss and structural anomalies of the middle and inner ear. CFNP is infrequently reported in association with branchio-oto-renal (BOR) sy…	2013	Feb	Eur J Pediatr	172	2	273-5		10.1007/s00431-012-1795-4	22837071	#79	Jankauskien_ 2013	Exclusion reason: Deemed irrelevant via abstract review
Anotia and facial palsy: unusual features of cardiofacial syndrome.	Girisha KM; Phadke SR	The authors report a child with features of Cardiofacial syndrome with anotia and facial paralysis. This is the first report of such an association.	2005	Jun	Indian J Pediatr	72	6	525-6		10.1007/BF02724432	15985743	#80	Girisha 2005	Exclusion reason: Deemed irrelevant via abstract review
Encephalocele-radial, cardiac, gastrointestinal, anal/renal anomalies: novel evidence for a new condition?	Valdez CM; Altmayer SP; Barrow MA; Telles JA; Betat Rda S; Zen PR; Rosa RF	The association between encephalocele and radial defects is considered uncommon. These features have been occasionally described separately in certain recurrent conditions such as VACTERL association, oculo-auriculo-vertebral spectrum and Edwards syndrome (trisomy 18). DK-phocomelia is a rare syndrome characterized by both findings. However, Froster-Iskenius and Meinecke [1992, Clin Dysmorphol 1:…	2014	May	Am J Med Genet A	164A	5	1085-91		10.1002/ajmg.a.36426	24648351	#81	Valdez 2014	Exclusion reason: Deemed irrelevant via abstract review
Cayler Cardio-Facial Syndrome: An Uncommon Condition in Newborns.	Pawar SJ; Sharma DK; Srilakshmi S; Reddy Chejeti S; Pandita A	INTRODUCTION: Cayler cardio-facial syndrome is a rare syndrome associated with asymmetric crying faces with congenital heart disease. We report a newborn that was diagnosed as case of Cayler Cardio-facial syndrome based on clinical features and was confirmed with FISH analysis. CASE PRESENTATION: A term male baby, born to non-consanguineous couple through normal vaginal delivery was diagnosed to …	2015	Apr	Iran J Pediatr	25	2	e502		10.5812/ijp.502	26196008	#82	Pawar 2015	Exclusion reason: Deemed irrelevant via abstract review
Four systems involved with congenital abnormalities: a new type of syndromic hearing loss - ADOC Wang's syndrome?	Wang Q; Zhao FF; Shi YB	Syndromic hearing impairment encompasses hundreds of phenotypes. We identified a young female patient affected by the unique combination of dysplasia of the auricular system, patent ductus arteriosus (PDA), choroideremia, and enamel hypoplasia. The patient was treated with PDA ligature and left exploratory tympanotomy. Impairment in all four systems suggests a correlation with the neural crest. I…	2011	Oct	Acta Otolaryngol	131	10	1117-22		10.3109/00016489.2011.589405	21631179	#83	Wang 2011	Exclusion reason: Deemed irrelevant via abstract review
Case report: airway and concurrent hemodynamic management in a neonate with oculo-auriculo-vertebral (Goldenhar) syndrome, severe cervical scoliosis, interrupted aortic arch, multiple ventricular septal defects, and an unstable cervical spine.	Char DS; Gipp M; Boltz MG; Williams GD	We report the challenging case of a 1-week-old, term, 2.4 kg neonate with Goldenhar syndrome (including microcephaly, left microtia, left facial palsy, dextro-scoliosis of the cervical spine, and cervico-thoracic levoscoliosis), multiple ventricular septal defects, a type B interrupted aortic arch, a large patent ductus arteriosis, and radiographic and clinical signs concerning for an unstable ce…	2012	Sep	Paediatr Anaesth	22	9	932-4		10.1111/j.1460-9592.2012.03915.x	22834469	#84	Char 2012	Exclusion reason: Deemed irrelevant via abstract review
A patient with 9q subtelomeric deletion syndrome with additional findings.	Tug E; Cavdarli B; Karaoguz MY; Percin FE	We describe a one-year old girl, with a de novo segmental aneusomy due to the subtelomeric deletion of the long arm of chromosome 9, determined via fluorescence in situ hybridization technique. Common clinical findings of the 9q subtelomeric deletion syndrome are developmental delay, hypotonia, microcephaly and dysmorphic facial features especially including midface hypoplasia and low set ears. S…	2012		Genet Couns	23	4	465-71			23431745	#86	Tug 2012	Exclusion reason: Deemed irrelevant via abstract review
Unilateral microtia in an infant with trisomy 18 mosaicism.	Giannatou E; Leze H; Katana A; Kolialexi A; Mavrou A; Kanavakis E; Kitsiou-Tzeli S	Trisomy 18 is the second most frequent autosomal aneuploidy, after Down's syndrome, in humans. It causes severe congenital abnormalities and mental retardation although phenotypic features, clinical manifestations and prognosis vary occasionally. In cases oftrisomy 18 mosaicism, as in every chromosomal mosaicism, the spectrum of clinical characteristics extends from pathological to almost normal.…	2009		Genet Couns	20	2	181-7			19650416	#87	Giannatou 2009	Exclusion reason: Deemed irrelevant via abstract review
Clinical characteristics of CHARGE syndrome.	Hsueh KF; Yang CS; Lu JH; Hsu WM	CHARGE syndrome is a specific collection of non-randomly occurring congenital anomalies. The patient of CHARGE syndrome may be presented to ophthalmologists due to ocular coloboma. The acronym CHARGE stands for the major features of this syndrome: Coloboma of the eye, Heart defects, Atresia of the choanae, Retarded growth and development, Genital hypoplasia, and Ear anomalies and/or deafness. The…	2004	Oct	J Chin Med Assoc	67	10	542-6			15648291	#88	Hsueh 2004	Exclusion reason: Deemed irrelevant via abstract review
Lethal form of fibuloulnar A/hypoplasia with renal abnormalities.	Saito N; Kuba A; Tsuruta T	The present report describes two sibs with lethal acrorenal developmental complex who were products of a nonconsanguinous marriage. Clinical and roentgenologic characteristics did not match any of the known types of fibuloulnar dysostosis. Distinct abnormalities included lethality at birth, facial anomalies, ear anomalies, symmetrical mesomelic shortness of long bones, fibular agenesis, normal ve…	1989	Apr	Am J Med Genet	32	4	452-6		10.1002/ajmg.1320320403	2773984	#89	Saito 1989	Exclusion reason: Deemed irrelevant via abstract review
TGFbeta2 knockout mice have multiple developmental defects that are non-overlapping with other TGFbeta knockout phenotypes.	Sanford LP; Ormsby I; Gittenberger-de Groot AC; Sariola H; Friedman R; Boivin GP; Cardell EL; Doetschman T	The growth and differentiation factor transforming growth factor-beta2 (TGFbeta2) is thought to play important roles in multiple developmental processes. Targeted disruption of the TGFbeta2 gene was undertaken to determine its essential role in vivo. TGFbeta2-null mice exhibit perinatal mortality and a wide range of developmental defects for a single gene disruption. These include cardiac, lung, …	1997	Jul	Development	124	13	2659-70		10.1242/dev.124.13.2659	9217007	#90	Sanford 1997	Exclusion reason: Deemed irrelevant via abstract review
Congenital horizontal gaze paralysis and ear dysplasia--a syndrome.	Safran AB; Roth A; Haenggeli CA	A 9-year-old boy with cyanotic congenital heart disease demonstrated congenital horizontal gaze paralysis and dysplasia of the left external and middle ear. Another patient associating congenital horizontal gaze paralysis and left hemifacial atrophy including ear dysplasia had previously been reported. The coincidence of such rare dysgenetic phenomena as congenital horizontal gaze paralysis and e…	1983		Ophthalmologica	187	3	157-60		10.1159/000309317	6634063	#91	Safran 1983	Exclusion reason: Deemed irrelevant via abstract review
Congenital heart disease in the 48,XXYY syndrome.	Meschede D; Nekarda T; Kececioglu D; Lser H; Vogt J; Miny P; Horst J	We report on an infant with severe tetralogy of Fallot, bilateral preauricular pits, and a 48,XXYY chromosomal complement. This case and evidence collected from the literature suggest that congenital heart disease may occur in the 48,XXYY syndrome more frequently than currently appreciated.	1995	Aug	Clin Genet	48	2	100-2		10.1111/j.1399-0004.1995.tb04064.x	7586648	#92	Meschede 1995	Exclusion reason: Deemed irrelevant via abstract review
Cleft lip/palate, abnormal ears, ectrodactyly, congenital heart defect, and growth retardation: definition of the acro-cardio-facial syndrome.	Guion-Almeida ML; Zechi-Ceide RM; Richieri-Costa A	We report on a male patient with a constellation of malformations, including cleft lip/palate, abnormal ears, ectrodactyly, congenital heart defect (CHD), and growth retardation. A similar association has been previously reported twice [Richieri-Costa and Orquizas (1987) Rev Brasil Genet X:787-792; Giannotti et al. (1995) J Med Genet 32:72-74], and autosomal recessive inheritance was proposed.	2000	Oct	Clin Dysmorphol	9	4	269-72		10.1097/00019605-200009040-00007	11045583	#93	Guion-Almeida 2000	Exclusion reason: Deemed irrelevant via abstract review
Magnesium deficiency as a cause of hypocalcemia in the CHARGE association.	Shah BR; Santucci K; Finberg L	OBJECTIVE: To discover the mechanism of hypocalcemia in a patient with the CHARGE (coloboma, heart disease, atresia choanae, retarded growth and development, genital hypoplasia, and ear anomalies) association. RESEARCH DESIGN: Chemical and metabolic studies of serum, urine, stool, and muscle specimens. SETTING: A university hospital affiliated with a municipal hospital. PARTICIPANT: One patient w…	1994	May	Arch Pediatr Adolesc Med	148	5	486-9		10.1001/archpedi.1994.02170050044008	8180639	#95	Shah 1994	Exclusion reason: Deemed irrelevant via abstract review
Re-evaluation of new X-linked syndrome for evidence of CHARGE syndrome or association.	Abruzzo MA; Erickson RP	Previously, we reported on a family with a new syndrome of cleft palate, coloboma, hypospadias, deafness, short stature, and radial synostosis. This family has been cited in several reports as an example of familial CHARGE syndrome. We do not think that the patients in this family have the Charge syndrome or association. Therefore, we decided to do a follow-up study on this family to assess the s…	1989	Nov	Am J Med Genet	34	3	397-400		10.1002/ajmg.1320340315	2596527	#96	Abruzzo 1989	Exclusion reason: Deemed irrelevant via abstract review
Maternal intrachromosomal insertional translocation leads to recurrent 1q21.3q23.3 deletion in two siblings.	Quinonez SC; Hedera P; Barr M; Ackley T; Lam C; Purkayastha A; Glover TW; Innis JW	We identified a novel 6.33 Mb deletion of 1q21.3q23.3 (hg18; chr1: 153035245-159367106) in two siblings presenting with blepharophimosis, ptosis, microbrachycephaly, severe psychomotor, and intellectual disability. Additional common features include small corpus callosum, normal birth length and head circumference, postnatal growth restriction, low anterior hairline, upturned nose, bilateral prea…	2012	Oct	Am J Med Genet A	158A	10	2591-601		10.1002/ajmg.a.35563	22903861	#97	Quinonez 2012	Exclusion reason: Deemed irrelevant via abstract review
A new syndrome within the oculo-auriculo-vertebral spectrum: microtia, atresia of the external auditory canal, vertebral anomaly, and complex cardiac defects.	Derbent M; rn UA; Varan B; Mercan _; Yilmaz Z; Sahin FI; Tokel K	We describe a patient whose features represent a new entity within the oculo-auriculo-vertebral spectrum. The boy had right microtia, atresia of the external auditory canal, growth retardation, a complex heart defect, and extra-lobar pulmonary sequestration. The cardiac anomalies were persistent left superior vena cava, aortic stenosis, bicuspid aortic valves and subaortic membrane. Spinal films …	2005	Jan	Clin Dysmorphol	14	1	27-30			15602090	#99	Derbent 2005	Exclusion reason: Deemed irrelevant via abstract review
Anomalies of the auditory organ in Potter's syndrome. Histopathological findings in the temporal bone.	Saito R; Takata N; Matsumoto N; Koide I; Fujita A; Ogura Y; Murakami M; Yanagida K; Komazawa M	Histopathological findings in the temporal bone are described in a newborn infant, diagnosed as having Potter's syndrome. The infant has severely malformed low-set ears bilaterally and a small lower jaw; autopsy findings showed bilateral renal agenesis and pulmonary hypoplasia. The temporal bone indicated the deformities of the inner ear, classified as Mondini-type, complicated by extensive defor…	1982	Aug	Arch Otolaryngol	108	8	484-8		10.1001/archotol.1982.00790560022006	7103824	#100	Saito 1982	Exclusion reason: Deemed irrelevant via abstract review
Branchio-oto-renal syndrome: further delineation of an underdiagnosed syndrome.	Chitayat D; Hodgkinson KA; Chen MF; Haber GD; Nakishima S; Sando I	We report on a woman who was diagnosed with branchio-oto-renal (BOR) syndrome after 2 pregnancies complicated by oligohydramnios due to renal hypoplasia and agenesis. Both babies died neonatally of pulmonary hypoplasia. Histopathology of the temporal bones of the second child showed marked immaturity of the middle ear cleft, ossicles, facial nerve and canal, and cochlear nerve. Maternal renal ult…	1992	Aug	Am J Med Genet	43	6	970-5		10.1002/ajmg.1320430613	1415348	#101	Chitayat 1992	Exclusion reason: Deemed irrelevant via abstract review
Additional features in a new case of a girl presenting brachyphalangy, polydactyly and tibial aplasia/hypoplasia.	Bernardi P; Graziadio C; Rosa RF; Dall'Agnol L; Zen PR; Paskulin GA	Brachyphalangy, polydactyly and tibial aplasia/hypoplasia is a rare autosomal dominant disorder. The present report represents the ninth reported case and only the second case involving a female. She had a characteristic pattern of limb anomalies including agenesis of the tibiae and bilateral preaxial polydactyly of the feet, associated with genital hypoplasia. In addition our patient had wormian…	2009	Jul	Am J Med Genet A	149A	7	1532-8		10.1002/ajmg.a.32943	19533791	#102	Bernardi 2009	Exclusion reason: Deemed irrelevant via abstract review
Alagille's syndrome: Hypoplasia of posterior semicircular canals.	Perez-Girbes A; Mazn M; Pont E		2018	Jan-Feb	Acta Otorrinolaringol Esp (Engl Ed)	69	1	58-59		10.1016/j.otorri.2017.02.009	28504186	#103	Perez-Girbes 2018	Exclusion reason: Deemed irrelevant via abstract review
Multiple congenital anomalies. An approach to management.	Davenport SL	The multiplicity of problems associated with spina bifida and CHARGE syndrome illustrate a management approach for any child with multiple congenital anomalies. Specific etiology should be established whenever possible to accurately predict prognosis, complications, and recurrence risks. A systematic evaluation of individual medical, psychosocial, and developmental issues is necessary to rank pri…	1988		Pediatrician	15	2-Jan	37-44			2459684	#104	Davenport 1988	Exclusion reason: Deemed irrelevant via abstract review
Paracentric inversion involving the long arm of chromosome 9 resulting in deletion of abl gene.	Kleyman SM; Parekh AJ; Rodriguez AR; Conte RA; Verma RS	We report on a new chromosomal finding in a newborn male with hypertelorism, apparently low-set malformed ears with patent canal, micrognathia with narrow high-arched palate, bilateral webbing of neck with low posterior hairline, widely spaced nipples, and complex heart anomalies. Initially, what appeared to be a simple paracentric inversion of the long arm of chromosome 9, that is, 46,XY, inv(9)…	1997	Feb	Am J Med Genet	68	4	409-11		10.1002/(sici)1096-8628(19970211)68:4<409::aid-ajmg7>3.0.co;2-g	9021012	#105	Kleyman 1997	Exclusion reason: Deemed irrelevant via abstract review
Radial aplasia in CHARGE syndrome: a new association.	Wright EM; O'Connor R; Kerr BA	CHARGE syndrome affects up to 1 in 8500 births, and is most commonly due to de novo truncating mutations in the CHD7 gene. In addition to the 4 major (choanal atresia, coloboma, cranial nerve dysfunction and characteristic ear abnormalities) and 7 minor features (genital hypoplasia, developmental delay, cardiac anomalies, growth retardation, orofacial clefting, tracheo-oesophageal fistula and cha…	2009	Jul-Aug	Eur J Med Genet	52	4	239-41		10.1016/j.ejmg.2009.03.017	19375527	#106	Wright 2009	Exclusion reason: Deemed irrelevant via abstract review
Visual electrophysiological findings in CHARGE syndrome with bilateral colobomas: a case report.	Hamilton R; Gonzalez P; Dudgeon J; Mactier H	Colobomas are the major ophthalmic manifestation of CHARGE syndrome. Ophthalmological advice may be sought for an infant diagnosed with CHARGE syndrome presenting with coloboma, and electrophysiology can be particularly useful in assessing retinal and cortical function at an early age. Here we describe electrophysiology findings in a four-week-old infant born with bilateral coloboma, more extensi…	2010	Aug	Doc Ophthalmol	121	1	63-7		10.1007/s10633-010-9224-3	20213536	#107	Hamilton 2010	Exclusion reason: Deemed irrelevant via abstract review
Newborn infant with del(9)(pter----q32:) and multiple congenital anomalies including arrhinencephaly, cardiac malformations, and rudimentary ears.	Kargas SA; Kargas GA; Chandra S; Wu SQ; Meisner LF	A deletion of the long arm of chromosome 9(pter----q32:) in a newborn infant at 38 weeks of gestation was associated with a syndrome of arrhinencephaly, rudimentary ears, hypoplastic lungs and ureters, redundant nuchal skin folds, and congenital heart defects. Other findings included a Sydney line, macrocephaly, talipes equinovarus, oligohydramnios, and amnion nodosum. Detailed pathologic observa…	1987		Am J Med Genet Suppl	3		161-6		10.1002/ajmg.1320280520	3130851	#108	Kargas 1987	Exclusion reason: Deemed irrelevant via abstract review
An Alu retrotransposition-mediated deletion of CHD7 in a patient with CHARGE syndrome.	Udaka T; Okamoto N; Aramaki M; Torii C; Kosaki R; Hosokai N; Hayakawa T; Takahata N; Takahashi T; Kosaki K	CHD7 mutations account for about 60-65% among more than 200 CHARGE syndrome cases. When rare whole gene deletion cases associated with chromosomal abnormalities are excluded, all mutations of CHD7 reported to date have been point mutations and small deletions and insertions, rather than exonic deletions. To test whether exonic deletions represent a common pathogenic mechanism, we assessed exon co…	2007	Apr	Am J Med Genet A	143A	7	721-6	OMIM/214800	10.1002/ajmg.a.31441	17334995	#110	Udaka 2007	Exclusion reason: Deemed irrelevant via abstract review
Behavioral features of CHARGE syndrome (Hall-Hittner syndrome) comparison with Down syndrome, Prader-Willi syndrome, and Williams syndrome.	Graham JM Jr; Rosner B; Dykens E; Visootsak J	CHARGE syndrome, or Hall-Hitner syndrome (HHS), has been delineated as a common syndrome that includes coloboma, choanal atresia, cranial nerve dysfunction (particularly asymmetric facial palsy and neurogenic swallowing problems), characteristic ear abnormalities, deafness with hypoplasia of the cochlea and semicircular canals, genital hypoplasia, and variable heart defects, orofacial clefting, t…	2005	Mar	Am J Med Genet A	133A	3	240-7		10.1002/ajmg.a.30543	15637708	#111	GrahamJMJr 2005	Exclusion reason: Deemed irrelevant via abstract review
Johnson-McMillin syndrome, a neuroectodermal syndrome with conductive hearing loss and microtia: report of a new case.	Schweitzer DN; Yano S; Earl DL; Graham JM Jr	In 1983, Johnson et al. described 16 related individuals with alopecia, anosmia or hyposmia, conductive hearing loss, microtia and/or atresia of the external auditory canal, and hypogonadotrophic hypogonadism inherited in an autosomal dominant pattern. Other less constant manifestations included facial asymmetry, mental retardation, congenital heart defect, cleft palate, and choanal stenosis. An …	2003	Jul	Am J Med Genet A	120A	3	400-5		10.1002/ajmg.a.20085	12838563	#112	Schweitzer 2003	Exclusion reason: Deemed irrelevant via abstract review
Prenatal diagnosis of hemifacial microsomia by magnetic resonance imaging.	Hattori Y; Tanaka M; Matsumoto T; Uehara K; Ueno K; Miwegishi K; Ishimoto H; Miyakoshi K; Yoshimura Y	We present a case of hemifacial microsomia, first detected by prenatal sonography and confirmed by ultrafast magnetic resonance (MR) imaging. A 26-year-old patient was referred to our hospital at 20 weeks of gestation because of unilateral right-sided ventriculomegaly and of a possible ventriculoseptal defect (VSD). Our sonographic examination suggested a right orbital hypoplasia and a hemiatroph…	2005		J Perinat Med	33	1	69-71		10.1515/JPM.2005.012	15841618	#113	Hattori 2005	Exclusion reason: Deemed irrelevant via abstract review
Scoliosis in CHARGE: a prospective survey and two case reports.	Doyle C; Blake K	CHARGE syndrome was first identified as a cluster of congenital anomalies in 1979 and has since undergone diagnostic criteria modifications to include the major and minor characteristics that occur during infancy and childhood. As the individuals with CHARGE syndrome have aged into their adolescents and adulthood, it has become increasingly common for them to develop scoliosis. This article prese…	2005	Mar	Am J Med Genet A	133A	3	340-3		10.1002/ajmg.a.30564	15688383	#114	Doyle 2005	Exclusion reason: Deemed irrelevant via abstract review
A male twin infant with skull deformity and elevated neonatal 17-hydroxyprogesterone: a prismatic case of P450 oxidoreductase deficiency.	Wudy SA; Hartmann MF; Draper N; Stewart PM; Arlt W	We report on a male twin infant who presented with brachy-turri-cephaly, frontal bossing, large anterior fontanelle, low set and malformed ears, and mild arachnodactyly. He had normal male genitalia. There was no evidence for maternal virilization during pregnancy. The pattern of malformations resembled Antley-Bixler-Syndrome (ABS). However, sequencing analysis of the fibroblast growth factor rec…	2004	Nov	Endocr Res	30	4	957-64		10.1081/erc-200044174	15666853	#115	Wudy 2004	Exclusion reason: Deemed irrelevant via abstract review
Troxidone (trimethadione) embryopathy: case report with reveiw of the literature.	Rischbieth RH	It has long been known or suspected that phenytoin and probably phenobarbitone prescribed in pregnancy may lead to fetal malformations. The use of troxidone for epileptic women during pregnancy was reported in 1970 to lead to malformations. Over 50 instances of pregnancy in women taking troxidone have since been reported. In 8 of these the drug was used alone. 13 pregnancies resulted in abortion …	1979		Clin Exp Neurol	16		251-6			550945	#116	Rischbieth 1979	Exclusion reason: Deemed irrelevant via abstract review
Conjoined twins cephalopagus janiceps monosymmetros: a case report.	Singh M; Singh KP; Shaligram P	BACKGROUND: We present an extremely rare case of Janiceps type of female cephalopagus conjoined twins. Various pathological mechanisms that may be responsible for abnormal morphological development (limited to the conjoined part and normal morphological development in free lower abdomen and pelvis) are discussed. METHODS: Conjoined twins were obtained from a hospital, fixed in formalin, and disse…	2003	Apr	Birth Defects Res A Clin Mol Teratol	67	4	268-72		10.1002/bdra.10042	12854662	#118	Singh 2003	Exclusion reason: Deemed irrelevant via abstract review
Xq26.1-26.3 duplication including MOSPD1 and GPC3 identified in boy with short stature and double outlet right ventricle.	Hirota Y; Minami T; Sato T; Yokomizo A; Matsumoto A; Goto M; Jinbo E; Yamamgata T	Xq25q26 duplication syndrome has been reported in individuals with clinical features such as short stature, intellectual disability, syndromic facial appearance, small hands and feet, and genital abnormalities. The symptoms are related to critical chromosome regions including Xq26.1-26.3. In this particular syndrome, no patient with congenital heart disease was previously reported. Here, we repor…	2017	Sep	Am J Med Genet A	173	9	2446-2450		10.1002/ajmg.a.38297	28636109	#119	Hirota 2017	Exclusion reason: Deemed irrelevant via abstract review
Temporal bone histopathological study of Noonan syndrome.	Miura M; Sando I; Orita Y; Hirsch BE	Four temporal bone specimens, obtained from three individuals 1--6 years of age with Noonan syndrome (NS), were studied histopathologically. All four specimens were accompanied by similar inner ear abnormalities including the reduced number of spiral ganglion cells, enlarged lateral semicircular canal, and dislocated endolymphatic sac and vestibular aqueduct. The mean population of spiral ganglio…	2001	Jul	Int J Pediatr Otorhinolaryngol	60	1	73-82		10.1016/s0165-5876(01)00484-0	11434957	#120	Miura 2001	Exclusion reason: Deemed irrelevant via abstract review
New autosomal recessive syndrome with short stature and facio-auriculo-thoracic malformations.	Mgarban A; Daou L; Mgarban H; Cave H; Chouery E; Verloes A	Two sibs, a boy and a girl, from a Lebanese consanguineous family presented with short stature, microcephaly, ptosis, small, dysplastic, low set ears, short neck, and pectum excavatum and carinatum. In addition, the boy had a high arched palate, a cardiac malformation, and at the X-rays an absence of fusion of the posterior hemi-arches of C7 and a fusion between L5 and S1 with a sagittal-cleft ve…	2004	Aug	Am J Med Genet A	128A	4	414-7		10.1002/ajmg.a.30239	15264289	#121	Mgarban 2004	Exclusion reason: Deemed irrelevant via abstract review
Macroglossia, omphalocele, visceromegaly, cytomegaly of the adrenal cortex and neonatal hypoglycemia.	Cohen MM Jr		1971	Jun	Birth Defects Orig Artic Ser	7	7	226-32			4950924	#122	CohenMMJr 1971	Exclusion reason: Deemed irrelevant via abstract review
Cardiac anomalies complicating congenital contractural arachnodactyly.	Macnab AJ; D'Orsogna L; Cole DE; Baguley PE; Adderley RJ; Patterson MW	A newborn boy with congenital contractural arachnodactyly (CCA) was found to have an atrial septal defect, ventricular septal defect, patent ductus arteriosus, and aortic arch anomalies. These resulted in congestive failure but subsequent progressive dilatation of both great arteries and development of aortic regurgitation were associated with eventual cardiorespiratory failure and death at 11.5 …	1991	Oct	Arch Dis Child	66	10 Spec No	1143-6		10.1136/adc.66.10_spec_no.1143	1750764	#123	Macnab 1991	Exclusion reason: Deemed irrelevant via abstract review
Epilepsy: a neurological complication of thalidomide embryopathy.	Stephenson JB	The possibility of epilepsy resulting from maternal thalidomide ingestion was investigated by obtaining a telephoned neurological history from all suspect families in the United Kingdom in which the specific diagnosis was uncertain. The annual incidence in the first seven years of life was found to be five times the figure for the general population, and the prevalence of active epilepsy is signi…	1976	Apr	Dev Med Child Neurol	18	2	189-97		10.1111/j.1469-8749.1976.tb03628.x	1278626	#124	Stephenson 1976	Exclusion reason: Deemed irrelevant via abstract review
The Mondini defect in Turner's syndrome. A temporal bone report.	Windle-Taylor PC; Buchanan G; Michaels L	The histopathology of the right temporal bone of a 47 year old deaf woman with Turner's Syndrome (gonadal dysgenesis) is described. The appearances are of the Mondini deformity, the cochlea consisting of a single basal turn with a bulbous apical dilatation. The organ of Corti was absent. The remainder of the bony labyrinth save for the cochlear aqueduct was normal. The patient's death was due to …	1982	Apr	Clin Otolaryngol Allied Sci	7	2	75-80		10.1111/j.1365-2273.1982.tb01566.x	7094385	#125	Windle-Taylor 1982	Exclusion reason: Deemed irrelevant via abstract review
Agnathia and associated malformations: a case report.	Brown DM; Marsh JL	A case of a rare first branchial arch anomaly with severe hypoplasia of the mandible and fusion between the mandible and adjacent bones is presented. The patient also had intracranial, cardiac, and acral deformities. The craniofacial malformations may reflect incomplete separation of the first branchial arch into its maxillary and mandibular processes. The association between the craniofacial and…	1990	Oct	Cleft Palate J	27	4	415-8		10.1597/1545-1569(1990)027<0415:aaamac>2.3.co;2	2253390	#126	Brown 1990	Exclusion reason: Deemed irrelevant via abstract review
A de novo atypical ring sSMC(22) characterized by array CGH in a boy with cat-eye syndrome.	Haltrich I; Pik H; Kiss E; Tth Z; Karcagi V; Fekete G	BACKGROUND: Microduplications 22q11 have been characterized as a genomic duplication syndrome mediated by nonallelic homologous recombination between region-specific low-copy repeats. Here we report on a 19 years old boy with intellectual disability having an unexpected structurally complex ring small supernumerary marker chromosome (sSMC) originated from a larger trisomy and a smaller tetrasomy …	2014		Mol Cytogenet	7		37		10.1186/1755-8166-7-37	24959203	#127	Haltrich 2014	Exclusion reason: Deemed irrelevant via abstract review
CHARGE syndrome from birth to adulthood: an individual reported on from 0 to 33 years.	Searle LC; Graham JM Jr; Prasad C; Blake KD	CHARGE syndrome was independently reported by Hall [(1979): J Pediatr 95:395-398] and Hittner et al. [(1979): J Pediatr Ophthalmol Strabismus 16:122-128] and was initially considered to be a non-random association between distinct multiple congenital anomalies. It is now considered to be a recognizable syndrome with well-characterized diagnostic criteria and a genetic pathogenesis. We report on a…	2005	Mar	Am J Med Genet A	133A	3	344-9		10.1002/ajmg.a.30565	15637714	#128	Searle 2005	Exclusion reason: Deemed irrelevant via abstract review
Anophthalmos and first branchial arch defects.	Al-Ghadyan AA; Kazi GQ; Cotlier E	The association of unilateral mandibulofacial dysostosis and anophthalmos at the same side is reported. The proband presented at the age of six months with: right anophthalmos and hypoplasia of the orbit at the same side, hypoplasia of the right mandible and maxilla, right external ear deformity, cyanotic heart disease, hemivertebrae, cataract and corneal opacity in the left eye. This case shows …	1985	Dec	Ophthalmic Paediatr Genet	6	3	169-78		10.3109/13816818509087637	4094732	#129	Al-Ghadyan 1985	Exclusion reason: Deemed irrelevant via abstract review
Mosaic paternal uniparental (iso)disomy for chromosome 20 associated with multiple anomalies.	Venditti CP; Hunt P; Donnenfeld A; Zackai E; Spinner NB	Uniparental disomy for a number of human chromosomes is associated with clinical abnormalities. We report a child with a complex chromosomal rearrangement involving chromosome 20 (45,XY,psu dic (20;20)(p13;p13)) and paternal uniparental isodisomy for chromosome 20 in peripheral blood and bone marrow. This patient had multiple congenital abnormalities including microtia/anotia, micrencephaly, cong…	2004	Jan	Am J Med Genet A	124A	3	274-9		10.1002/ajmg.a.20430	14708100	#130	Venditti 2004	Exclusion reason: Deemed irrelevant via abstract review
A 2.6 Mb deletion of 6q24.3-25.1 in a patient with growth failure, cardiac septal defect, thin upperlip and asymmetric dysmorphic ears.	Caselli R; Mencarelli MA; Papa FT; Uliana V; Schiavone S; Strambi M; Pescucci C; Ariani F; Rossi V; Longo I; Meloni I; Renieri A; Mari F	We report a female patient with neurodevelopmental delay and peculiar facial features. She has postnatal growth failure and an atrial septal defect. Patent duct arteriosis and tricuspidal insufficiency were also noted at birth. Characteristic facial features include medial flare eyebrows, dysmorphic helix of the right ear, cupshaped left ear, anteverted nares, long and smooth philtrum, thin upper…	2007	Jul-Aug	Eur J Med Genet	50	4	315-21		10.1016/j.ejmg.2007.03.003	17512813	#131	Caselli 2007	Exclusion reason: Deemed irrelevant via abstract review
Rubella and deafness.	Kelemen G		1966	Jun	Arch Otolaryngol	83	6	520-32		10.1001/archotol.1966.00760020522006	5937792	#132	Kelemen 1966	Exclusion reason: Deemed irrelevant via abstract review
Unrelated partially matched lymphocyte infusions in a patient with complete DiGeorge/CHARGE syndrome.	Janda A; Sedlacek P; Mejstrikova E; Zdrahalova K; Hrusak O; Kalina T; Sieglova Z; Zizkova H; Formankova R; Keslova P; Hubacek P; Sediva A; Bartunkova J; Dlask K; Stary J	We present an infant with cDGS overlapping with CHARGE syndrome, who suffered from T-cell deficiency treated with screened healthy DLI from an unrelated donor (8/10 match). The first dose of DLI (1.1 x 10(6) CD3+/kg) was administered at the age of six months, the second one (0.9 x 10(6) CD3+/kg) 36 days later. No conditioning was employed, GvHD prophylaxis consisting of CsA was used only during t…	2007	Jun	Pediatr Transplant	11	4	441-7		10.1111/j.1399-3046.2007.00702.x	17493228	#133	Janda 2007	Exclusion reason: Deemed irrelevant via abstract review
Mild Tessier No. 7 cleft with PHACE syndrome: the case for pulmonary vascular steal.	Bajaj A; Dyke P; Zaleski C; Cava J; McPherson E	We describe an unusual case of PHACE syndrome that provides a demonstration of the role of vascular anomalies in the causation of external ear and facial anomalies. The child in our case was characterized by a small segmental hemangioma of the face, tetralogy of Fallot, and anomalous origin of left common carotid artery from pulmonary artery with retrograde blood flow. This presumably resulted in…	2011	Sep	Am J Med Genet A	155A	9	2298-301		10.1002/ajmg.a.34166	21834042	#134	Bajaj 2011	Exclusion reason: Deemed irrelevant via abstract review
Wildervanck's syndrome with severe inner ear dysplasia and agenesis of the right internal carotid artery.	Hernando M; Urbasos M; Amarillo VE; Herrera MT; Garca-Peces V; Plaza G	We describe a case with Wildervanck syndrome (cervico-oculo-acoustic syndrome) comprising Klippel-Feil anomaly, retractio bulbi (Duane syndrome), and congenital sensorineural deafness. An 18-month male baby had a severe inner ear dysplasia, and MRI also showed a complex vascular carotid malformation associated.	2014	Apr	Int J Pediatr Otorhinolaryngol	78	4	704-6		10.1016/j.ijporl.2014.01.036	24576452	#135	Hernando 2014	Exclusion reason: Deemed irrelevant via abstract review
Incomplete trisomy 22. I. Familial 11/22 translocation with 3:1 meiotic disjunction. Delineation of a common clinical picture and report of nine new cases from six families.	Schinzel A; Schmid W; Auf der Maur P; Moser H; Degenhardt KH; Geisler M; Grubisic A	A syndrome due to 3:1 meiotic segregation of balanced 11/22 translocation is defined from nine personally observed patients and 22 cases from the literature with apparently the same aberration. Frequent findings include a characteristic face with deep-set eyes, flat nose, prominent upper lip, receding mandible and preauricular pits or tags, male genital hypoplasia, anal atresia or other anomalies…	1981		Hum Genet	56	3	249-62		10.1007/BF00274675	7239508	#136	Schinzel 1981	Exclusion reason: Deemed irrelevant via abstract review
Limb anomalies in DiGeorge and CHARGE syndromes.	Prasad C; Quackenbush EJ; Whiteman D; Korf B	Limb anomalies are not common in the DiGeorge or CHARGE syndromes. We describe limb anomalies in two children, one with DiGeorge and the other with CHARGE syndrome. Our first patient had a bifid left thumb, Tetralogy of Fallot, absent thymus, right facial palsy, and a reduced number of T-cells. A deletion of 22q11 was detected by fluorescence in situ hybridization (FISH). The second patient, with…	1997	Jan	Am J Med Genet	68	2	179-81		10.1002/(sici)1096-8628(19970120)68:2<179::aid-ajmg11>3.0.co;2-r	9028454	#137	Prasad 1997	Exclusion reason: Deemed irrelevant via abstract review
A case of isotretinoin embryopathy with bilateral anotia and Taussig-Bing malformation.	Ceviz N; Ozkan B; Eren S; Ors R; Olguntrk R	We report a newborn infant with multiple congenital anomalies (anotia and Taussig-Bing malformation) due to exposure to isotretinoin within the first trimester. In this paper we aim to draw to the fact that caution is needed when prescribing vitamin A-containing drugs to women of childbearing years.	2000	Jul-Sep	Turk J Pediatr	42	3	239-41			11105626	#138	Ceviz 2000	Exclusion reason: Deemed irrelevant via abstract review
Another case of interstitial del(12) involving the proposed cardio-facio-cutaneous candidate region.	James PA; Oei P; Ng D; Kannu P; Aftimos S	Recent reports of patients with interstitial deletions involving the long arm of chromosome 12 have led to the proposal of a candidate region for the cardio-facio-cutaneous syndrome (CFCS) at (12)(q21.2q22). We now report a patient with an interstitial deletion, del(12)(q21.1q21.3) that overlaps the proposed critical region. The patient is an 11-year-old female with developmental delay. Her growt…	2005	Jul	Am J Med Genet A	136	1	6-Dec		10.1002/ajmg.a.30693	15889419	#139	James 2005	Exclusion reason: Deemed irrelevant via abstract review
A previously unreported, dominantly inherited syndrome of shortness of stature, ear malformations, and hip dislocation: the coxoauricular syndrome--autosomal or X-linked male-lethal.	Duca D; Pan_ I; Ciovirnache M; Simionesu L; Ispas I; Maxililian C	We reported an apparently previously undescribed syndrome, designated the coxoauricular syndrome, in a mother and her 3 daughters, all of whom shared in variable manner shortness of stature, minor vertebral and pelvic changes, dislocated hip(s), and microtia with corresponding hearing loss. The oldest daughter had coincidental Ullrich-Turner syndrome with 46, Xdel(X)(q 13) chromosome constitution…	1981		Am J Med Genet	8	2	173-80		10.1002/ajmg.1320080208	7282772	#140	Duca 1981	Exclusion reason: Deemed irrelevant via abstract review
Trisomy iop. A report of two cases due to a familial translocation rcp (10;21) (pII;pII).	Cantu JM; Salamanca F; Buentello L; Carnevale A; Armendares S	Trisomy for the short arm of chromosome number 10 was diagnosed (by a G-banding method) in two sisters with multiple congenital defects. Their mother and two other sisters showed a balanced translocation 46,XX rcp(10;21)(p11;p11), so the affected girls were the result of a maternal adjacent-1 meiotic segregation with a karyotype 46,XX, der(21), rcp(10;21)(p11;p11)mat. The concordant features in t…	1975	Mar	Ann Genet	18	1	11-May			1080038	#141	Cantu 1975	Exclusion reason: Deemed irrelevant via abstract review
Otofaciocervical syndrome: a sporadic patient supports splitting from the branchio-oto-renal syndrome.	Dallapiccola B; Mingarelli R	A sporadic patient with OFC syndrome is described. Distinguishing features were a long face with narrow nose, high arched palate, prominent and dysmorphic ears, long neck, sloping shoulders and clavicles, winged, low, and laterally set scapulae, tetralogy of Fallot, and deafness secondary to cochlear malformation. Some features present in the original family, including lateral cervical fistulae, …	1995	Oct	J Med Genet	32	10	816-8		10.1136/jmg.32.10.816	8558563	#142	Dallapiccola 1995	Exclusion reason: Deemed irrelevant via abstract review
Fallot's tetralogy with macrostoma quadrilobular tragus and hypertrophy of the conjuctiva.	DAYAL RS; MATHUR GP		1961	Apr	Indian J Pediatr	28		165-7		10.1007/BF02760000	13720353	#144	DAYAL 1961	Exclusion reason: Deemed irrelevant via abstract review
Behavioral features of CHARGE syndrome: parents' perspectives of three children with CHARGE syndrome.	Lauger K; Cornelius N; Keedy W	As the population first diagnosed with CHARGE Syndrome has aged, information has emerged about specific behavioral features of this syndrome. Once the medical features are managed, it is the behavioral features that interfere with our children's ability to form reciprocal relationships, to gain formal communication skills, to make the educational gains they are cognitively capable of, and to ulti…	2005	Mar	Am J Med Genet A	133A	3	291-9		10.1002/ajmg.a.30557	15651089	#145	Lauger 2005	Exclusion reason: Deemed irrelevant via abstract review
Deletion in chromosome region 22q11 in a child with CHARGE association.	Devriendt K; Swillen A; Fryns JP	We present a female child with features of the CHARGE association, including iris coloboma, large ventricular septum defect (VSD), external ear abnormalities, severe growth retardation and moderate mental delay. A submicroscopic deletion in chromsome 22q11 was detected by means of fluorescence in situ hybridization (FISH) using probe DO832. The clinical features in this child compromise character…	1998	May	Clin Genet	53	5	408-10		10.1111/j.1399-0004.1998.tb02755.x	9660062	#146	Devriendt 1998	Exclusion reason: Deemed irrelevant via abstract review
A patient with an interstitial duplication of chromosome 5p11-p13.3 further confirming a critical region for 5p duplication syndrome.	Loscalzo ML; Becker TA; Sutcliffe M	Partial or complete trisomy 5p has been associated with characteristic facial features, developmental delay, seizures, congenital heart defects, and respiratory compromise. We present a child with developmental delay, seizures, and congenital cardiac anomalies found to have a previously unreported de novo interstitial duplication of chromosome 5p, 46,XX,dup(5) (p11p13.3). The breakpoints of the d…	2008	Jan-Feb	Eur J Med Genet	51	1	54-60		10.1016/j.ejmg.2007.09.006	18006398	#147	Loscalzo 2008	Exclusion reason: Deemed irrelevant via abstract review
A complex TFAP2A allele is associated with branchio-oculo-facial syndrome and inner ear malformation in a deaf child.	Tekin M; Sirmaci A; Yksel-Konuk B; Fitoz S; Sennaro_lu L	We present a 4-year-old girl with congenital profound sensorineural deafness associated with inner ear malformation (incomplete partition type II, enlarged vestibule, and enlarged vestibular aqueduct). The proposita also had pseudocleft lips, skin defects, auricle abnormalities, and unilateral multicystic dysplastic kidney, leading to the diagnosis of branchio-oculo-facial (BOF) syndrome. Mutatio…	2009	Mar	Am J Med Genet A	149A	3	427-30		10.1002/ajmg.a.32619	19206157	#148	Tekin 2009	Exclusion reason: Deemed irrelevant via abstract review
Temporal bone pathology in DiGeorge's syndrome.	Ohtani I; Schuknecht HF	DiGeorge's syndrome is characterized by partial or complete absence of the parathyroid and thymus glands and is often associated with other developmental anomalies, particularly of the structures arising from the third and fourth pharyngeal pouches. The temporal bone findings in three cases of DiGeorge's syndrome are presented. Patients with this condition have a high incidence of Mondini dysplas…	1984	May-Jun	Ann Otol Rhinol Laryngol	93	3 Pt 1	220-4		10.1177/000348948409300306	6732106	#149	Ohtani 1984	Exclusion reason: Deemed irrelevant via abstract review
Partial absence of the posterior semicircular canal in Alagille syndrome: CT findings.	Koch B; Goold A; Egelhoff J; Benton C	We report a case of bilateral partial absence of the posterior semicircular canals (with normal lateral semicircular canals) imaged with CT in a patient with Alagille syndrome. Similar histologic findings have been reported in the pathology literature. This association has been previously reported only for Waardenburg syndrome in the imaging literature. We review the imaging findings and embryolo…	2006	Sep	Pediatr Radiol	36	9	977-9		10.1007/s00247-006-0230-2	16761118	#150	Koch 2006	Exclusion reason: Deemed irrelevant via abstract review
Duplication of 8q12 encompassing CHD7 is associated with a distinct phenotype but without duane anomaly.	Luo H; Xie L; Wang SZ; Chen JL; Huang C; Wang J; Yang JF; Zhang WZ; Yang YF; Tan ZP	Interstitial duplications of 8q12 encompassing CHD7 have recently been described as a new microduplication syndrome. Three 8q12 duplications have been reported with shared recognizable phenotype: Duane anomaly, developmental delay and dysmorphic facial features. We identified a 2.7 Mb duplication on chromosome 8q12 with SNP-array in a patient with growth delay, congenital heart defects, ear anoma…	2012	Nov	Eur J Med Genet	55	11	646-9		10.1016/j.ejmg.2012.07.006	22902603	#151	Luo 2012	Exclusion reason: Deemed irrelevant via abstract review
Novel deletions of 14q11.2 associated with developmental delay, cognitive impairment and similar minor anomalies in three children.	Zahir F; Firth HV; Baross A; Delaney AD; Eydoux P; Gibson WT; Langlois S; Martin H; Willatt L; Marra MA; Friedman JM	METHODS AND RESULTS: We identified de novo submicroscopic chromosome 14q11.2 deletions in two children with idiopathic developmental delay and cognitive impairment. Vancouver patient 5566 has a approximately 200 kb deletion and Vancouver patient 8326 has a approximately 1.6 Mb deletion. The Database of Chromosomal Imbalance and Phenotype in Humans using Ensembl Resources (DECIPHER) revealed a thi…	2007	Sep	J Med Genet	44	9	556-61		10.1136/jmg.2007.050823	17545556	#152	Zahir 2007	Exclusion reason: Deemed irrelevant via abstract review
Bindewald syndrome: Tetralogy of Fallot, large ears, severe growth and mental retardation.	Belengeanu V; Rozsnyai K; Farca_ S; Lacatu_u A		2005	Feb	Am J Med Genet A	132A	4	445-6		10.1002/ajmg.a.30435	15578610	#153	Belengeanu 2005	Exclusion reason: Deemed irrelevant via abstract review
Bradycardia with sevoflurane in siblings with Branchio-oto-renal syndrome.	Taylor MH; Wilton NC	Branchio-oto-renal syndrome (BOR, Melnick-Fraser syndrome, MIM#113650) refers to a rare autosomal dominant disorder characterized by branchial cysts or fistulas, hearing loss, external ear malformation, preauricular pits and renal abnormalities. The authors present three episodes of significant bradycardia in two siblings diagnosed with BOR syndrome during the sevoflurane general anesthesia. Ther…	2007	Jan	Paediatr Anaesth	17	1	80-3		10.1111/j.1460-9592.2006.02024.x	17184439	#154	Taylor 2007	Exclusion reason: Deemed irrelevant via abstract review
Temporal bone CT findings in the CHARGE association.	Admiraal RJ; Joosten FB; Huygen PL	Ten out of 20 cases with the CHARGE association and two CHARGE-like cases underwent temporal bone CT scanning and/or MRI: they all showed bilateral aplasia of the semicircular canals and obliteration of the oval windows. Vestibular examination was performed in nine CHARGE cases and the two CHARGE-like cases, which disclosed vestibular areflexia in all of them. Of the 16 evaluable CHARGE cases, ei…	1998	Oct	Int J Pediatr Otorhinolaryngol	45	2	151-62		10.1016/s0165-5876(98)00102-5	9849683	#155	Admiraal 1998	Exclusion reason: Deemed irrelevant via abstract review
Butterfly correction of webbed-neck deformity in Turner's syndrome.	Shearin JC Jr; DeFranzo AJ	A posterior approach is proposed for correction of the webbed-neck deformity of Turner's syndrome. In this approach, a butterfly-shaped portion of redundant skin is excised posteriorly and the lateral, superior and inferior flaps joined in a double Y midline suture line. This approach avoids the unnatural hairline and noticeable scars characteristic of a lateral approach. We believe that the revi…	1980	Jul	Plast Reconstr Surg	66	1	129-33		10.1097/00006534-198007000-00025	7394034	#156	ShearinJCJr 1980	Exclusion reason: Deemed irrelevant via abstract review
Children with a 22q11 deletion versus children with a speech-language impairment and learning disability: behavior during primary school age.	Swillen A; Devriendt K; Ghesquire P; Fryns JP	Children with a 22q11 deletion versus children with a speech-language impairment and learning disability: behavior during primary school age: Common behavioral features described in children with the Velo-Cardio-Facial syndrome (VCFS) (del 22q11) are problems with attention and concentration, extremes in behavior and social problems, especially in relationship with peers. At present, it is unclea…	2001		Genet Couns	12	4	309-17			11837599	#157	Swillen 2001	Exclusion reason: Deemed irrelevant via abstract review
The C.C.A. syndrome (congenital contractural arachnodactyly): a new differential syndrome for Marfan's syndrome and homocystinuria.	Sanger RG; Wieman WB	The first case in the dental literature of congenital contractural arachnodactyly (C.C.A. syndrome) is presented. This newly delineated syndrome is an autosomal dominant heritable disorder of connective tissue. Its similarities to Marfan's syndrome and homocystinuria, as well as other syndromes, are discussed. The lack of cardiovascular disease, specific ocular anomalies, and mental retardation a…	1975	Sep	Oral Surg Oral Med Oral Pathol	40	3	354-61		10.1016/0030-4220(75)90419-3	1058423	#158	Sanger 1975	Exclusion reason: Deemed irrelevant via abstract review
22q13 deletion syndrome in a fetus associated with microtia, hemivertebrae, and congenital heart defects on prenatal ultrasound.	Chen CP; Chang TY; Wang LK; Chern SR; Wu PS; Chen YN; Chen SW; Chen WL; Wang W		2016	Jun	Taiwan J Obstet Gynecol	55	3	455-6		10.1016/j.tjog.2016.05.003	27343339	#159	Chen 2016	Exclusion reason: Deemed irrelevant via abstract review
A fetus with upper limb amelia, "caudal regression" and Dandy-Walker defect with an insulin-dependent diabetic mother.	Bruyere HJ Jr; Viseskul C; Opitz JM; Langer LO Jr; Ishikawa S; Gilbert EF	We describe the fetus delivered to an insulin-dependent diabetic woman who had had a previous large, stillborn, non-malformed male infant and a normal female infant. The present fetus had a most unusual combination of malformations which to date had not been described in diabetic embryopathy. The anomalies include: upper limb amelia, "caudal regression" with bilateral absence of the fibulae, unil…	1980	Aug	Eur J Pediatr	134	2	139-43		10.1007/BF01846033	7439199	#160	BruyereHJJr 1980	Exclusion reason: Deemed irrelevant via abstract review
A new autosomal dominant syndrome of distinctive face showing ptosis and prominent eyes associated with cleft palate, ear anomalies, and learning disability.	Tyshchenko N; Neuhann TM; Gerlach E; Hahn G; Heisch K; Rump A; Schrock E; Tinschert S; Hackmann K	We report on three patients from two families with apparently a novel clinical entity. The main features of which include unusual craniofacial dysmorphism with ptosis, prominent eyes, flat midface, Cupid's bow configuration of the upper lip, low-set, posteriorly rotated small ears, as well as conductive hearing loss, cleft palate, heart defect, and mild developmental delay. We suggest that this e…	2011	Sep	Am J Med Genet A	155A	9	2060-5		10.1002/ajmg.a.34159	21834043	#161	Tyshchenko 2011	Exclusion reason: Deemed irrelevant via abstract review
"CHARGE" association.	Jayantha UK; Devasiri IV; de Silva DG		1993	Sep	Ceylon Med J	38	3	136-7			7828235	#162	Jayantha 1993	Exclusion reason: Deemed irrelevant via abstract review
Peters anomaly in association with multiple midline anomalies and a familial chromosome 4 inversion.	Neilan E; Pikman Y; Kimonis VE	We describe the clinical presentation of a boy with Peters anomaly and a cataract of the left eye in association with multiple midline defects. His extraocular developmental abnormalities include cleft lip and palate, cardiac anomalies, an atretic cranial meningocele, as well as malformation of the left ear with chronic otitis media. Genetic analysis revealed a balanced paracentric inversion of c…	2006	Jun	Ophthalmic Genet	27	2	63-5		10.1080/13816810600678139	16754208	#163	Neilan 2006	Exclusion reason: Deemed irrelevant via abstract review
Facio-auriculo-vertebral sequence in association with DiGeorge sequence, Rokitansky sequence, and Dandy-Walker malformation: case report.	Pillay K; Matthews LS; Wainwright HC	Extreme variability of expression is characteristic of the facio-auriculo-vertebral sequence. Sporadic and familial cases have been reported with obvious etiologic heterogeneity. Most reports in the literature are of clinical cases. The purpose of this paper is to present a fetal autopsy case report of the facio-auriculo-vertebral sequence in association with DiGeorge sequence, Rokitansky sequenc…	2003	Jul-Aug	Pediatr Dev Pathol	6	4	355-60		10.1007/s10024-003-1124-z	14692650	#164	Pillay 2003	Exclusion reason: Deemed irrelevant via abstract review
Balanced t(6;8)(6p8p;6q8q) and the CHARGE association.	Hurst JA; Meinecke P; Baraitser M	A girl is described with bilateral retinal colobomata, Fallot's tetralogy, unilateral choanal atresia, abnormalities of the external ears, bilateral sensorineural deafness, a unilateral facial nerve palsy, and a tracheo-oesophageal fistula. A clinical diagnosis of the CHARGE association was made. She had an apparently balanced whole arm translocation involving chromosomes 6 and 8. Parental karyot…	1991	Jan	J Med Genet	28	1	54-5		10.1136/jmg.28.1.54	1999835	#166	Hurst 1991	Exclusion reason: Deemed irrelevant via abstract review
Postnatal growth retardation, facial dysmorphism, spondylocarpal synostosis, cardiac defect, and inner ear malformation (cardiospondylocarpofacial syndrome?)--a distinct syndrome?	Sousa SB; Baujat G; Abadie V; Bonnet D; Sidi D; Munnich A; Krakow D; Cormier-Daire V	We report on two unrelated cases born to nonconsanguineous parents with a similar clinical presentation: hypotonia since the neonatal period, severe failure to thrive, postnatal growth retardation, facial dysmorphism, congenital cardiac defects (septal defect and non progressive multiple valve dysplasia), shortened extremities, carpal/tarsal and extensive vertebral synostosis, delayed carpal bone…	2010	Mar	Am J Med Genet A	152A	3	539-46		10.1002/ajmg.a.33277	20186786	#167	Sousa 2010	Exclusion reason: Deemed irrelevant via abstract review
Isolated right ventricular hypoplasia with atrial septal defect or patent foramen ovale.	SACKNER MA; ROBINSON MJ; JAMISON WL; LEWIS DH		1961	Dec	Circulation	24		1388-402		10.1161/01.cir.24.6.1388	14495868	#168	SACKNER 1961	Exclusion reason: Deemed irrelevant via abstract review
Triploidy syndrome. A report on two live-born (69, XXY) and one still-born (69, XXX) infants.	Saadi AA; Juliar JF; Harm J; Brough AJ; Perrin EV; Chen H	Two live-born cases, 69,XXY and one stillbirth, 69,XXX are reported. Further evidence is presented to delineate the triploidy syndrome. Common external and internal features which characterize the triploidy syndrome are low-set ears, hypertelorism, colobomata, syndactyly, simian creases, microphallus, undescended testes, scrotal aplasia, anomalous heart and hypoplasia of kidneys and adrenals. The…	1976	Jan	Clin Genet	9	1	43-50		10.1111/j.1399-0004.1976.tb01548.x	174849	#169	Saadi 1976	Exclusion reason: Deemed irrelevant via abstract review
Trigonomicrocephaly, severe micrognathia, large ears, atrioventricular septal defect, symmetrical cutaneous syndactyly of hands and feet, and multiple caf-au-lait spots: new acrocraniofacial dysostosis syndrome?	Al-Sannaa N; Forrest CR; Teebi AS	We report on a patient with a unique constellation of anomalies comprising trigonomicrocephaly, asymmetric severe micrognathia, large ears, atrioventricular septal defect, vertebral anomalies, bilateral cutaneous syndactyly of fingers and toes, unilateral cryptorchidism and multiple caf-au-lait spots. The mother of the propositus has multiple caf-au-lait spots. Search of POSSUM and the London D…	2001	Jul	Am J Med Genet	101	3	279-82		10.1002/ajmg.1385	11424146	#170	Al-Sannaa 2001	Exclusion reason: Deemed irrelevant via abstract review
Temporal bone anomaly proposed as a major criteria for diagnosis of CHARGE syndrome.	Amiel J; Attie-Bitach T; Marianowski R; Cormier-Daire V; Abadie V; Bonnet D; Gonzales M; Chemouny S; Brunelle F; Munnich A; Manach Y; Lyonnet S	The acronym CHARGE defines a non-random clustering of congenital malformations of unknown origin. Classical diagnostic criteria include: 1) one major feature namely coloboma/microphthalmia or choanal atresia, and 2) four of the six features designated in the CHARGE acronym. Interestingly, all CHARGE patients hitherto reported had partial or complete semicircular canal hypoplasia on temporal bone …	2001	Mar	Am J Med Genet	99	2	124-7		10.1002/1096-8628(20010301)99:2<124::aid-ajmg1114>3.0.co;2-9	11241470	#171	Amiel 2001	Exclusion reason: Deemed irrelevant via abstract review
Der(22)t(11;22) resulting from a paternal de novo translocation, adjacent 1 segregation, and maternal heterodisomy of chromosome 22.	Dawson AJ; Mears AJ; Chudley AE; Bech-Hansen T; McDermid H	The t(11;22) (q23;q11) translocation is the most frequently identified familial reciprocal translocation in humans. In translocation carriers, 3:1 meiotic segregation with tertiary trisomy can occur resulting in abnormal progeny with the der(22) as the supernumary chromosome. Affected children have a distinct phenotype with multiple anomalies and severe mental retardation. We have identified a ch…	1996	Nov	J Med Genet	33	11	952-6		10.1136/jmg.33.11.952	8950677	#172	Dawson 1996	Exclusion reason: Deemed irrelevant via abstract review
CHARGE syndrome. Part II. Hearing loss.	Thelin JW; Mitchell JA; Hefner MA; Davenport SL	CHARGE is a mnemonic for a syndrome with multiple congenital anomalies that occurs with normal chromosomes. The unique external ear anomalies have been described in CHARGE Syndrome Part I in this journal. This report describes the distinctive middle ear and sensorineural losses that occur in the syndrome, both of which can be progressive and, in most cases, are moderate to severe. There is eviden…	1986	Dec	Int J Pediatr Otorhinolaryngol	12	2	145-63		10.1016/s0165-5876(86)80072-6	3570681	#173	Thelin 1986	Exclusion reason: Deemed irrelevant via abstract review
The CHARGE association in a newborn infant.	Akis M; Ozkinay F; Ozyrek R; Kkta_ A; Kltrsay N	CHARGE association is the nonrandom association of congenital anomalies, including choanal atresia, coloboma, heart defects, retardation of growth and development, genital hypoplasia and ear abnormalities. We report a male newborn infant with CHARGE association. Other congenital abnormalities include micrognathia, high-arched palate, facial asymmetry, broad nasal bridge, hypertelorism, asymmetric…	1998	Apr-Jun	Turk J Pediatr	40	2	283-7			9714686	#174	Akis 1998	Exclusion reason: Deemed irrelevant via abstract review
Proximal femoral focal deficiency as a manifestation of Antley-Bixler syndrome: a case report.	Sulaiman AR; Nawaz H; Munajat I; Sallehudin AY	We report a case of the Antley-Bixler syndrome in an 11-year-old girl. She presented with bilateral proximal femoral focal deficiency, right clubfoot, left radiohumeral synostosis, bilateral ear hypoplasia, cleft palate, tongue tie, missing teeth, congenital heart disease, a pelvic kidney with hydronephrosis, and mental retardation. Proximal femoral focal deficiency has never been reported before…	2007	Apr	J Orthop Surg (Hong Kong)	15	1	84-6		10.1177/230949900701500119	17429125	#175	Sulaiman 2007	Exclusion reason: Deemed irrelevant via abstract review
Kabuki syndrome-like features in monozygotic twin boys with a pseudodicentric chromosome 13.	Lynch SA; Ashcroft KA; Zwolinski S; Clarke C; Burn J	We present monozygotic twin boys with features of Kabuki syndrome. The twins were discordant for cleft palate and coarctation of the aorta. The occurrence of Kabuki syndrome in monozygotic twins has not been previously reported and reinforces the belief that this condition has a genetic basis. Chromosomal analysis on the boys showed a pseudodicentric chromosome 13 with an inactive centromere and …	1995	Mar	J Med Genet	32	3	227-30		10.1136/jmg.32.3.227	7783176	#176	Lynch 1995	Exclusion reason: Deemed irrelevant via abstract review
Congenital contractural arachnodactyly.	Bjerkreim I; Skogland LB; Trygstad O	Five cases of congenital contractural arachnodactyly (CCA) are reported. Three belong to the one family. CCA has often been mistaken for Marfan's disease and arthrogrypois multiplex. Because CCA has a more favourable prognosis, it is very important to be able to recognize this syndrome.	1976	Jun	Acta Orthop Scand	47	3	250-3		10.3109/17453677608991985	986113	#177	Bjerkreim 1976	Exclusion reason: Deemed irrelevant via abstract review
Dicentric marker derived from chromosome 22 associated with mild clinical signs: a case report.	Lohmann L; Chelloug N; Rosales B; Gurin C; Lyonnet S; Jonveaux P; Simon-Bouy B	Amniocentesis performed after 24 weeks' gestation following ultrasonographic diagnosis of isolated unilateral hydronephrosis showed a de novo extra structurally abnormal chromosome in all cells examined. A combination of conventional and molecular cytogenetic techniques characterized the supernumerary marker as a dicentric and bisatellited marker derived from chromosome 22. At birth the infant pr…	2000	Feb	Prenat Diagn	20	2	156-8			10694690	#178	Lohmann 2000	Exclusion reason: Deemed irrelevant via abstract review
The CHARGE association: report of two cases.	Venetikidou A	Although many reports of the CHARGE association appear in the literature, the dental findings were never discussed before. In this report of two cases, both patients present with delayed eruption of the permanent teeth and a remarkable similarity of the eruption pattern of the mandibular teeth. One lower permanent central incisor is congenitally missing, while the other is malformed. The lower pe…	1993	Summer	J Clin Pediatr Dent	17	4	243-51			8217890	#179	Venetikidou 1993	Exclusion reason: Deemed irrelevant via abstract review
Vesicopustular eruption in a neonate.	Papantoniou K; Sulis ML; Glick S		2012	May	Pediatr Ann	41	5	186-8		10.3928/00904481-20120426-05	22587501	#180	Papantoniou 2012	Exclusion reason: Deemed irrelevant via abstract review
Findings in a patient with Wildervanck syndrome.	Dimitriadis PA; Mackeith S; Archibald C; Hussain S; Mansell N		2015	Mar	Clin Neuroradiol	25	1	69-71		10.1007/s00062-013-0270-6	24997129	#181	Dimitriadis 2015	Exclusion reason: Deemed irrelevant via abstract review
Mosaic tetrasomy 15q25-->qter in a newborn infant with multiple anomalies.	Van den Enden A; Verschraegen-Spae MR; Van Roy N; Decaluwe W; De Praeter C; Speleman F	We describe a premature boy with metopic craniosynostosis, facial anomalies, atrial-septal defect, hydronephrosis and flexion contractures of lower limbs, and mosaic tetrasomy 15q25-->qter. The extra chromosome material was present in the form of an acentric marker. A number of clinical manifestations observed in this child were also found in 3 previously reported patients who were trisomic for t…	1996	Jun	Am J Med Genet	63	3	482-5		10.1002/(SICI)1096-8628(19960614)63:3<482::AID-AJMG13>3.0.CO;2-I	8737657	#182	VandenEnden 1996	Exclusion reason: Deemed irrelevant via abstract review
Newborn with an omphalocele and ventricular septal defect.	Listernick R		2012	Jun	Pediatr Ann	41	6	222-4		10.3928/00904481-20120525-03	22694231	#183	Listernick 2012	Exclusion reason: Deemed irrelevant via abstract review
Congenital heart disease and external ear anomalies with hearing loss: a report of two new cases and a review of the literature.	Roizin H; Toren A; Berkenstadt M; Goodman RM	Two cases of infants presenting primarily with congenital heart disease and external ear anomalies with hearing loss are reported. There is a clear, clinically important, association between these two birth defects; this association discussed along with a review of other syndromes with such features.	1989		J Craniofac Genet Dev Biol	9	3	225-30			2613856	#184	Roizin 1989	Exclusion reason: Deemed irrelevant via abstract review
Solitary maxillary central incisor as a new finding in CHARGE association: a report of two cases.	Harrison M; Calvert ML; Longhurst P	Two cases are reported of a solitary maxillary central incisor in children with CHARGE association. The implications of the finding are discussed, along with the suggested relationship to other craniofacial disorders in which solitary central incisors have been reported.	1997	Sep	Int J Paediatr Dent	7	3	185-9		10.1046/j.1365-263x.1997.00236.x	9482045	#185	Harrison 1997	Exclusion reason: Deemed irrelevant via abstract review
Trisomy 22 confirmed by fluorescent in situ hybridization.	Stratton RF; DuPont BR; Mattern VL; Young RS; McCourt JW; Moore CM	We report on a newborn girl with multiple congenital anomalies, whose G-banded chromosome analysis showed complete trisomy 22. Chromosome painting using a whole-chromosome painting probe for chromosome 22 confirmed that neither chromosome 22 was involved in a cryptic translocation.	1993	Apr	Am J Med Genet	46	1	109-12		10.1002/ajmg.1320460119	8494030	#186	Stratton 1993	Exclusion reason: Deemed irrelevant via abstract review
Trisomy 18 in a patient with CHARGE association.	Lee WT; Hou JW; Yau KI; Wang TR	CHARGE association is the non-random association of congenital anomalies, including colobomata of the eyes, heart defects, choanal atresia, retardation of growth and development, genital hypoplasia and ear abnormalities. It is usually a sporadic event of unknown cause. We report a neonate with trisomy 18 and apparent CHARGE association. The associated abnormalities made the diagnosis difficult un…	1995	Jan-Feb	J Formos Med Assoc	94	2-Jan	60-2			7613237	#187	Lee 1995	Exclusion reason: Deemed irrelevant via abstract review
Audiologic findings in a set of fraternal twins with CHARGE association.	Brown DP; Israel SM	CHARGE association refers to a constellation of congenital malformations of unknown etiology that includes ocular Coloboma, Heart defects, choanal Atresia, Retarded growth/development, Genital hypoplasia, and Ear anomalies and/or hearing loss. This paper discusses audiologic results in a set of fraternal twins with a diagnosis of CHARGE. Both infants exhibit external ear defects and audiologic pa…	1991	Jul	J Am Acad Audiol	2	3	183-8			1768886	#188	Brown 1991	Exclusion reason: Deemed irrelevant via abstract review
Surgical treatment of choanal atresia in CHARGE association: case report with long-term follow-up.	Carinci F; Hassanipour A; Mandrioli S; Pastore A	A patient affected by a multisystem malformation, the CHARGE association, is described. The choanal atresia is one of the stigmata characterizing this syndrome. The main anomalies of the association, the surgical correction (choanoplasty with endoscopic transnasal approach followed by the application of nasal stenting) and a comparison with different techniques are reported.	1999	Oct	J Craniomaxillofac Surg	27	5	321-6		10.1054/jcms.1999.0068	10717836	#189	Carinci 1999	Exclusion reason: Deemed irrelevant via abstract review
Expanding the "E" in CHARGE.	Alazami AM; Alzahrani F; Alkuraya FS		2008	Jul	Am J Med Genet A	146A	14	1890-2		10.1002/ajmg.a.32376	18553515	#190	Alazami 2008	Exclusion reason: Deemed irrelevant via abstract review
Isolated left carotid artery in CHARGE association: diagnosis and repair.	Ghalili K; Issenberg HJ; Freeman NJ; Brodman RF	Isolation of the left carotid artery is extremely rare. We report a case of isolation of the left carotid artery with CHARGE association. Aortic arch abnormalities should be looked for in all children with CHARGE association. The technique of repair involved implantation of the isolated left carotid artery to the ascending aorta.	1990	Jul	Ann Thorac Surg	50	1	130-2		10.1016/0003-4975(90)90105-f	2369215	#191	Ghalili 1990	Exclusion reason: Deemed irrelevant via abstract review
Asymmetric crying facies associated with hemihypertrophy: report of one case.	Caksen H; Patiro_lu T; Cifti A; Cikriki V; Ceylaner S	An infant whose face appears symmetrical at rest yet whose mouth is pulled downward to one side when crying is said to have an "asymmetric crying facies". The cause of the facial asymmetry in this disorder is congenital absence or hypoplasia of the depressor anguli oris muscle at the corner of the mouth. Associations of this minor facial defect with major congenital anomalies have been reported, …	2003	Mar-Apr	Acta Paediatr Taiwan	44	2	98-100			12845851	#192	Caksen 2003	Exclusion reason: Deemed irrelevant via abstract review
VSD, hypospadias and normal psychomotor development in a patient with inv dup 8(q13-q21.2).	Giltay JC; Bokma JA; de France H; Beemer FA	This paper describes a patient with a de novo inverted duplication of chromosome 8(q13-q21.2). He was born with a ventricular septum defect, glandular hypospadias and protruding ears. At the age of 5 1/2 years he had normal psychomotor development. Review of the literature on partial duplications of 8q reveals that the associated phenotype may be mild. Normal psychomotor development, as in our pa…	1998	Jan	Clin Genet	53	1	74-8		10.1034/j.1399-0004.1998.531530115.x	9550367	#193	Giltay 1998	Exclusion reason: Deemed irrelevant via abstract review
Familial CHARGE syndrome: clinical report with autopsy findings.	Metlay LA; Smythe PS; Miller ME	We report on a patient with CHARGE syndrome, as manifested by a coloboma of the optic nerve head, congenital heart defect (ASD, VSD, and parachute mitral valve), choanal atresia, severe growth retardation, genital hypoplasia, abnormal ears, cleft lip and palate, and pectus carinatum. His chromosomes were normal. He died at 19 months. His mother was short and had hearing impairment, choanal atresi…	1987	Mar	Am J Med Genet	26	3	577-81		10.1002/ajmg.1320260311	3565473	#194	Metlay 1987	Exclusion reason: Deemed irrelevant via abstract review
Toriello-Carey syndrome: evidence for X-linked inheritance.	Czarnecki P; Lacombe D; Weiss L	Toriello-Carey syndrome is characterized by agenesis of the corpus callosum, telecanthus, short palpebral fissures, Robin sequence, abnormal ears, cardiac anomalies, and hypotonia. We describe two patients with Toriello-Carey syndrome and call attention to an unbalanced sex ratio. The first patient, a male, was born at term by Cesarean section and manifests micrognathia, cleft soft palate, hypopl…	1996	Nov	Am J Med Genet	65	4	291-4		10.1002/(SICI)1096-8628(19961111)65:4<291::AID-AJMG9>3.0.CO;2-S	8923938	#195	Czarnecki 1996	Exclusion reason: Deemed irrelevant via abstract review
Interstitial deletion 8q11.2-q13 with congenital anomalies of CHARGE association.	Arrington CB; Cowley BC; Nightingale DR; Zhou H; Brothman AR; Viskochil DH	Specific genetic loci responsible for CHARGE association are currently unknown. Herein, we describe a neonate with clinical manifestations consistent with CHARGE association who has a de novo interstitial deletion involving bands 8q11.2 to 8q13. Genetic mapping and genomic microarray technology have been used to more accurately define the breakpoints of this deletion. Within the deleted region, t…	2005	Mar	Am J Med Genet A	133A	3	326-30		10.1002/ajmg.a.30562	15672384	#196	Arrington 2005	Exclusion reason: Deemed irrelevant via abstract review
Keratoglobus and complicated microphthalmos.	Reddy SC		1978	Oct	Indian J Ophthalmol	26	3	23-6			738777	#198	Reddy 1978	Exclusion reason: Deemed irrelevant via abstract review
Congenital contractural arachnodactyly: description of a new kindred.	Mirise RT; Shear S	A previously unreported case of congenital contractural arachnodactyly (CCA) is described. This hereditary connective tissue abnormality resembles Marfan's syndrome in certain respects, but is characterized by camptodactyly rather than joint laxity, as well as by congenital contractural deformities of the knees and elbows. In addition, there is a peculiar, fairly characteristic deformity of the e…	1979	May	Arthritis Rheum	22	5	542-6		10.1002/art.1780220516	444317	#199	Mirise 1979	Exclusion reason: Deemed irrelevant via abstract review
Congenital absence of the radius with hemifacial microsomia, ventricular septal defect and crossed renal ectopia.	Sugiura Y		1971	Jun	Birth Defects Orig Artic Ser	7	7	109-16			5173198	#200	Sugiura 1971	Exclusion reason: Deemed irrelevant via abstract review
Dental findings associated with the malformations of CHARGE.	Al ST; Cottrell DA; Hughes CV	The acronym CHARGE refers to a non-random clustering of congenital malformations whose cause remains unknown. To date, the dental features of CHARGE association are not well known. A brief review of the literature and a case in a 10-year old boy with the CHARGE association are presented. The patient had multiple dental anomalies including congenital absence of teeth, ectopic eruption, submergence…	2002	Jan-Feb	Pediatr Dent	24	1	43-6			11874058	#201	Al 2002	Exclusion reason: Deemed irrelevant via abstract review
Short stature and dysmorphism in the child and adolescent female. Diagnostic dilemmas.	Rohn RD	The clinician often encounters girls with varying combinations of short stature and subtle dysmorphic features that are compatible with either Turner or Noonan syndrome. A classic case of either syndrome with extensive unmistakable traits is the exception rather than the rule. Six cases are presented to help describe some of the difficulties in differential diagnosis and provide strategies to ave…	1983	Nov	Clin Pediatr (Phila)	22	11	741-6		10.1177/000992288302201102	6617053	#202	Rohn 1983	Exclusion reason: Deemed irrelevant via abstract review
Another patient with chromosome 18 deletion syndrome and juvenile rheumatoid arthritis.	Rosen P; Hopkin RJ; Glass DN; Graham TB	Previously, 4 children with deletion of the long arm of chromosome 18 and chronic arthritis were reported. We present an 8-year-old girl with arthritis, atrial septal defect, external auditory canal atresia, and developmental delay. She is the fifth child reported with 18q- syndrome and juvenile rheumatoid arthritis. Evidence is mounting that genetic loci on chromosome 18 may play a role in the e…	2004	May	J Rheumatol	31	5	998-1000			15124264	#203	Rosen 2004	Exclusion reason: Deemed irrelevant via abstract review
CHARGE association--need for choanostomy.	Prabha PC; Hussain MJ; Bhat BV; Krishnan SG		2000	Oct	Indian Pediatr	37	10	1129-33			11042717	#204	Prabha 2000	Exclusion reason: Deemed irrelevant via abstract review
The CHARGE association: implications for teachers.	Jones TW; Dunne MT		1988	Mar	Am Ann Deaf	133	1	36-9		10.1353/aad.2012.0699	3044048	#205	Jones 1988	Exclusion reason: Deemed irrelevant via abstract review
Trisomy 3 (p23-pter) resulting from maternal translocation, t (3 ; 4)(p23 ; q35).	Schinzel A; Hanson JW; Pagon RA; Hoehn H; Smith DW	We describe a patient with partial trisomy 3p resulting from maternal translocation, t(3:4)(p23;q35). The male newborn who died at the age of 22 hours presented with distinct facial features including a square-shaped face with prominent forehead and depressed temporal regions, prominent cheeks, short broad nose, left cleft lip and cleft palate, malformed ears, and a receding mandible. Further fin…	1978	Sep	Ann Genet	21	3	168-71			315193	#206	Schinzel 1978	Exclusion reason: Deemed irrelevant via abstract review
Choroidal neovascular membrane associated with optic nerve coloboma in a patient with CHARGE association.	Guirgis MF; Lueder GT	PURPOSE: To report a patient with CHARGE association (coloboma, heart disease, choanal atresia, growth retardation, genital hypoplasia, and ear abnormalities) who developed a choroidal neovascular membrane in association with an optic nerve coloboma. DESIGN: Interventional/observational case report. METHOD: A 21-month-old boy with CHARGE association developed a grayish choroidal neovascular membr…	2003	Jun	Am J Ophthalmol	135	6	919-20		10.1016/s0002-9394(02)02293-6	12788148	#207	Guirgis 2003	Exclusion reason: Deemed irrelevant via abstract review
Aural atresia, microtia, complex heart defect, and hearing loss syndrome: additional case.	Guion-Almeida ML; Kokitsu-Nakata NM		2003	Feb	Am J Med Genet A	117A	1	83-4		10.1002/ajmg.a.10008	12548746	#208	Guion-Almeida 2003	Exclusion reason: Deemed irrelevant via abstract review
Further delineation of a new (Van Den Ende-Gupta) syndrome of blepharophimosis contractural arachnodactyly, and characteristic face.	Phadke SR; Gulati R; Agarwal SS	We report on 2 unrelated Indian girls with blepharophimosis, arachnodactyly, digital contractures which improved spontaneously, elbow deformity, beaked nose, everted lips, and large ears, findings similar to those in 2 cases reported previously by Van Den Ende et al. [1992, Am J Med Genet 42:467-469] and Gupta et al. [1995, J Med Genet 32:809-812], thus delineating a new syndrome of contractural …	1998	Apr	Am J Med Genet	77	1	16-8		10.1002/(sici)1096-8628(19980428)77:1<16::aid-ajmg4>3.0.co;2-j	9557887	#209	Phadke 1998	Exclusion reason: Deemed irrelevant via abstract review
Unilateral mandibulofacial dysostosis (Weyer's syndrome) with hypospadias and ventricular septal defect: report of case.	Jarrett TE; Marsh EJ; Fridman J		1975	Dec	J Am Osteopath Assoc	75	4	389-93			1044293	#210	Jarrett 1975	Exclusion reason: Deemed irrelevant via abstract review
Ectrodactyly, retrognathism, abnormal ears, highly arched palate, spina bifida, congenital heart defect, single umbilical artery.	Kasznica J; Carlson JA; Coppedge D		1991	Sep	Am J Med Genet	40	4	414-6		10.1002/ajmg.1320400406	1746602	#211	Kasznica 1991	Exclusion reason: Deemed irrelevant via abstract review
Somatic mosaicism and variable expression of Townes-Brocks syndrome.	Devriendt K; Fryns JP; Lemmens F; Kohlhase J; Liebers M		2002	Aug	Am J Med Genet	111	2	230-1		10.1002/ajmg.10485	12210359	#212	Devriendt 2002	Exclusion reason: Deemed irrelevant via abstract review
Concordance of auriculo-cardiovascular-skeletal malformations: a new malformation complex in an infant of a diabetic mother?	Berkenstadt M; Shtrausberg R; Goodman RM; Katznelson MB; Goldman B; Barkai G	The incidence of malformations among infants of diabetic mothers (IDM) is known to be higher than in the general population. These malformations usually involve several organ systems and in the past few years there has been an attempt to group them into distinct "syndromes." The present report concerns a child with a specific constellation of findings not yet reported in the infant of a diabetic …	1991	Oct	Am J Med Genet	41	1	26-9		10.1002/ajmg.1320410108	1951458	#214	Berkenstadt 1991	Exclusion reason: Deemed irrelevant via abstract review
Trisomy 22 in a liveborn infant with multiple congenital anomalies.	McPherson E; Stetka DG	We report on the third confirmed case of trisomy 22 in a liveborn infant. High-resolution banding studies ruled out translocations such as the relatively common t(11;22). The infant shared many manifestations with other reported cases of trisomy 22 (e.g., growth deficiency, microcephaly, micrognathia, ear malformations, cleft palate, and congenital heart defect) and some manifestations in common …	1990	May	Am J Med Genet	36	1	4-Nov		10.1002/ajmg.1320360104	2333899	#215	McPherson 1990	Exclusion reason: Deemed irrelevant via abstract review
Can specific deficits in executive functioning explain the behavioral characteristics of CHARGE syndrome: a case study.	Nicholas J	I present the case of a 12-year-old girl diagnosed with CHARGE syndrome. As an infant she had shown typical characteristics of CHARGE. Neuroimaging revealed asymmetrical ventriculomegaly. Both her teacher and parents reported academic and psychosocial problems. Neuropsychological assessment revealed significant executive dysfunction, including attention difficulties. We discuss the possible assoc…	2005	Mar	Am J Med Genet A	133A	3	300-5		10.1002/ajmg.a.30558	15637727	#216	Nicholas 2005	Exclusion reason: Deemed irrelevant via abstract review
Otocephaly, and pulmonary malformation association: two case reports.	Puvabanditsin S; Garrow E; Umaru S; Padilla J; Chowdawarapu S; Biswas A	Otocephaly is a rare lethal malformation of the first and second branchial arches. We report two infants with otocephaly and failed resuscitation. Both infants had pulmonary malformations: pulmonary hypoplasia and two-lobed right lung. We report these rare associations with a brief review of the literature.	2006		Genet Couns	17	2	167-71			16970034	#217	Puvabanditsin 2006	Exclusion reason: Deemed irrelevant via abstract review
Labyrinthine malformation in the 22q11.2 deletion syndrome.	Hopsu E; Markkola A; Pitkranta A	Velocardiofacial syndrome and DiGeorge syndrome, integrating to form the 22q11.2 deletion syndrome, manifest frequently with hearing loss. Instead, a labyrinthine anomaly is only occasionally described in velocardiofacial syndrome/DiGeorge syndrome. We report a vestibular labyrinthine malformation demonstrated with computed tomographic scan in a patient with a palatal cleft and a 22q11.2 deletion…	2007	Jan	Clin Dysmorphol	16	1	67-68		10.1097/MCD.0b013e328010d0a4	17159521	#218	Hopsu 2007	Exclusion reason: Deemed irrelevant via abstract review
Velo-cardio-facial and partial DiGeorge phenotype in a child with interstitial deletion at 10p13--implications for cytogenetics and molecular biology.	Lipson A; Fagan K; Colley A; Colley P; Sholler G; Issacs D; Oates RK	We report on a female with a interstitial deletion of 10p13 and a phenotype similar to that seen with the 22q deletion syndromes (DiGeorge/velo-cardio-facial). She had a posterior cleft palate, perimembranous ventricular septal defect, dyscoordinate swallowing, T-cell subset abnormalities, small ears, maxillary and mandibular hypoplasia, broad nasal bridge, deficient alae nasi, contractures of fi…	1996	Nov	Am J Med Genet	65	4	304-8		10.1002/(SICI)1096-8628(19961111)65:4<304::AID-AJMG11>3.0.CO;2-Y	8923940	#219	Lipson 1996	Exclusion reason: Deemed irrelevant via abstract review
Hereditary deafness associated with branchial fistulae and external ear malformations.	Nevin NC	Two families are presented in which affected members had deafness, preauricular sinuses, branchial fistulae and malformation of the external ear. In Family I, a renal abnormality was an associated feature. In Family 2, two individuals had an abnormality of the incudostapedial joint. In both families inheritance was autosomal dominant with variable expressivity. The occurrence of external-ear malf…	1977	Aug	J Laryngol Otol	91	8	709-16		10.1017/s0022215100084243	894123	#220	Nevin 1977	Exclusion reason: Deemed irrelevant via abstract review
Noonan's syndrome with sensorineural hearing loss and vestibular abnormalities.	Foster CA; Dyhrkopp PJ		1998	Nov	Otolaryngol Head Neck Surg	119	5	508-11		10.1016/S0194-5998(98)70111-1	9807079	#221	Foster 1998	Exclusion reason: Deemed irrelevant via abstract review
Non-mosaic tetrasomy 9p in a liveborn infant with multiple congenital anomalies: case report and comparison with trisomy 9p.	Leichtman LG; Zackowski JL; Storto PD; Newlin A	Tetrasomy of the short(p) arm of chromosome 9 has been reported in few cases. Most of these children present with microbrachycephaly, wide forehead, hypertelorism, lowset, malformed ears, beaked noses, and micrognathia. Additional anomalies include short neck, congenital heart disease, genital abnormalities, multiple limb defects, hypotonia, and early death.	1996	Jun	Am J Med Genet	63	3	434-7		10.1002/(SICI)1096-8628(19960614)63:3<434::AID-AJMG4>3.0.CO;2-R	8737648	#222	Leichtman 1996	Exclusion reason: Deemed irrelevant via abstract review
Superior lacrimal canalicular atresia and nasolacrimal duct obstruction in the CHARGE association.	Bowling BS; Chandna A		1994	Sep-Oct	J Pediatr Ophthalmol Strabismus	31	5	336-7		10.3928/0191-3913-19940901-17	7837027	#223	Bowling 1994	Exclusion reason: Deemed irrelevant via abstract review
Agonadism in a 46,XY patient with CHARGE association.	Kushnick T; Wiley JE; Palmer SM	We report on an infant girl born with findings of CHARGE association who proved to be a genetic male (46,XY) on cytogenetic study. Further investigation of the genitalia demonstrated partially female internal organs but absence of gonads by ultrasonography, hormone studies, and absence of ZFY by DNA probe of Yp. Pelvic exploration confirmed lack of gonadal tissue and uterus. Facial phenotype was …	1992	Jan	Am J Med Genet	42	1	96-9		10.1002/ajmg.1320420119	1308372	#224	Kushnick 1992	Exclusion reason: Deemed irrelevant via abstract review
Toriello-Carey syndrome: report of a new case.	Camera G; Righi E; Romagnoli G	Toriello-Carey syndrome is a malformation syndrome characterized by cranio-facial defects, visceral defects, congenital heart defects, hypotonia, and postnatal growth retardation. To our knowledge, only five patients with this condition have been reported. We describe another case of the Toriello-Carey syndrome extending the phenotypic manifestations of the syndrome.	1993	Jul	Clin Dysmorphol	2	3	260-3			7506967	#225	Camera 1993	Exclusion reason: Deemed irrelevant via abstract review
A case of Duane's retraction syndrome with multiple congenital malformations.	Kadayifilar S; Aydin P; Oto S	Duane's retraction syndrome is associated with various ocular and systemic abnormalities. We report a case with bilateral Duane's retraction syndrome type I accompanied by renal agenesis, vesico-ureteral reflux, patent ductus arteriosus, and external ear malpositioning. Because of disabling consequences, we recommend a thorough physical examination and screening for renal and cardiac abnormalitie…	1997	Apr-Jun	Eur J Ophthalmol	7	2	193-5		10.1177/112067219700700213	9243226	#226	Kadayifilar 1997	Exclusion reason: Deemed irrelevant via abstract review
New lethal syndrome of fetal akinesia with characteristic facial appearance, severe microphthalmia, microtia, and truncus arteriosus in two male sibs.	Thomas IT; Jewett T; Raines KH; Gash C; Garber P		1993	Apr	Am J Med Genet	46	2	180-1		10.1002/ajmg.1320460216	8484406	#227	Thomas 1993	Exclusion reason: Deemed irrelevant via abstract review
New dysmorphic syndrome with choanal atresia in siblings.	Burn J; McKeown C; Wagget J; Bray R; Goodship J	We report five children from three families who presented with bilateral choanal atresia associated with a spectrum of additional malformations including cardiac defects, deafness, defects of the external ear, eyes and eye lids and a characteristic dysmorphic appearance. The children were of normal intelligence. This syndrome is distinct from CHARGE association.	1992	Jul	Clin Dysmorphol	1	3	137-44			1342861	#228	Burn 1992	Exclusion reason: Deemed irrelevant via abstract review
Distinctive gastrointestinal anomaly associated with Coffin-Siris syndrome.	Bodurtha J; Kessel A; Berman W; Hartenberg M		1986	Dec	J Pediatr	109	6	1015-7		10.1016/s0022-3476(86)80288-8	3537244	#229	Bodurtha 1986	Exclusion reason: Deemed irrelevant via abstract review
Fraser syndrome presenting as monozygotic twins with bilateral renal agenesis.	Mortimer G; McEwan HP; Yates JR	Fraser syndrome without cryptophthalmos is described in monozygotic twins concordant for bilateral renal agenesis.	1985	Feb	J Med Genet	22	1	76-8		10.1136/jmg.22.1.76	3920396	#230	Mortimer 1985	Exclusion reason: Deemed irrelevant via abstract review
Structural abnormalities of chromosome 18. I. A case of 18q-, with autopsy findings.	Fraccaro M; Hulten M; Ivemark BI; Lindsten J; Tiepolo L; Zetterqvist P		1971	Dec	Ann Genet	14	4	275-80			5316132	#231	Fraccaro 1971	Exclusion reason: Deemed irrelevant via abstract review
Severe laryngomalacia and bronchomalacia in DiGeorge syndrome and CHARGE association.	Markert ML; Majure M; Harville TO; Hulka G; Oldham K		1997	Nov	Pediatr Pulmonol	24	5	364-9		10.1002/(sici)1099-0496(199711)24:5<364::aid-ppul9>3.0.co;2-i	9407570	#232	Markert 1997	Exclusion reason: Deemed irrelevant via abstract review
Cleft lip and palate with associated digital and cardiac anomalies: a new dominant orofacial clefting syndrome?	McWilliam CA; Devlin MF; Joss SK; Koppel DA; Longman C; Ray A; Whiteford ML		2011	Apr	Clin Dysmorphol	20	2	89-91		10.1097/MCD.0b013e3283428f60	21178587	#233	McWilliam 2011	Exclusion reason: Deemed irrelevant via abstract review
Cataract as an additional sign in CHARGE syndrome.	Feigl B; Urlesberger B; Anderhuber W; Haas A		2000	Mar-Apr	J Pediatr Ophthalmol Strabismus	37	2	111-3		10.3928/0191-3913-20000301-11	10779270	#234	Feigl 2000	Exclusion reason: Deemed irrelevant via abstract review
Duane's syndrome and 22 marker chromosome: a possible cat-eye syndrome.	Gmez-Lado C; Eirs J; Martnez-Yriarte JM; Blanco O; Castro-Gago M		2006	Nov	Acta Paediatr	95	11	1510-1		10.1080/08035250600622826	17062489	#235	Gmez-Lado 2006	Exclusion reason: Deemed irrelevant via abstract review
Velocardiofacial syndrome with facial and pinna asymmetries.	Tabith Jnior A; Genaro KF; Trindade Jnior AS	This study reports some of the most important clinical features of the velocardiofacial syndrome (hypoplastic zygomatic arch, prominent nose with square nasal root, bilateral epicanthus, downslanting palpebral fissures, and learning disabilities) in a Brazilian boy presenting face and pinna asymmetries. These findings may facilitate the diagnosis of this syndrome.	1996	Nov	Braz J Med Biol Res	29	11	1445-7			9196543	#236	TabithJnior 1996	Exclusion reason: Deemed irrelevant via abstract review
A rarely seen anomaly: situs inversus-pda microtia.	Senen D; Ayhan M; Erdo_an B		2002	Jul	Plast Reconstr Surg	110	1	372-3		10.1097/00006534-200207000-00099	12087308	#237	Senen 2002	Exclusion reason: Deemed irrelevant via abstract review
Intermittent muscular weakness, extrasystoles, and multiple developmental anomalies. A new syndrome?	Andersen ED; Krasilnikoff PA; Overvad H		1971	Sep	Acta Paediatr Scand	60	5	559-64		10.1111/j.1651-2227.1971.tb06990.x	4106724	#238	Andersen 1971	Exclusion reason: Deemed irrelevant via abstract review
Multiple temporal bone anomalies associated with Noonan syndrome.	Naficy S; Shepard NT; Telian SA		1997	Feb	Otolaryngol Head Neck Surg	116	2	265-7		10.1016/S0194-59989770339-5	9051078	#239	Naficy 1997	Exclusion reason: Deemed irrelevant via abstract review
Nager acrofacial dysostosis and preaxial polydactyly: a further example with lethal outcome.	Petit P; Moerman P; Fryns JP	A sporadic malformed premature stillborn showing the typical craniofacial features of mandibulofacial dysostosis combined with unilateral extra thumb and visceral anomalies is described and classified as a preaxial acrofacial dysostosis of the Nager type (NAFD). Comparison with other rare similar cases reported in the literature is made and genetic heterogeneity discussed.	1993		Genet Couns	4	2	135-7			8357565	#240	Petit 1993	Exclusion reason: Deemed irrelevant via abstract review
Middle and inner ear anomalies in a patient with CHARGE association.	Derbent M; Tokel K; Saygili A; Akkuzu B; Oto S; Co_kun M; Balci S		2003		Genet Couns	14	3	367-8			14577685	#241	Derbent 2003	Exclusion reason: Deemed irrelevant via abstract review
Chromosomal abnormality in prune belly syndrome.	Qazi QH; Kauffman S; Sher J; Mapa HC		1973	Dec	Humangenetik	20	3	265-7		10.1007/BF00385738	4272475	#242	Qazi 1973	Exclusion reason: Deemed irrelevant via abstract review
A new generalized connective tissue syndrome.	Marden PM; Walker WA		1966	Sep	Am J Dis Child	112	3	225-8		10.1001/archpedi.1966.02090120093009	5945535	#243	Marden 1966	Exclusion reason: Deemed irrelevant via abstract review
4p- phenotype in an infant with t(4p-;19p or q+)mat translocation.	Neu RL; Shott RJ; Gardner LI	Four family members had an apparently balanced t(4p-;19p or q+) translocation indentified by Giemsa banding. One of these individuals, a male infant, has a 4p- phenotype with seizures, large bilateral cleft palate, abnormal anterior fontanel, abnormally shaped ears, hypertelorism, small penis with third-degree hypospadias, and bilateral simian creases. It is theorized that 4p material containing …	1975	Mar	Am J Dis Child	129	3	363-5		10.1001/archpedi.1975.02120400063015	1121967	#244	Neu 1975	Exclusion reason: Deemed irrelevant via abstract review
The CHARGE association in a male newborn infant. Diagnostic and therapeutic considerations.	Pardo JM; Chua C		1985	Sep	Clin Pediatr (Phila)	24	9	531-3		10.1177/000992288502400913	4017404	#245	Pardo 1985	Exclusion reason: Deemed irrelevant via abstract review
Stapedial hypoplasia in partial DiGeorge's syndrome.	Weinberg AG; Wright CG		1978	Aug	Am J Dis Child	132	8	815-6		10.1001/archpedi.1978.02120330087020	685895	#246	Weinberg 1978	Exclusion reason: Deemed irrelevant via abstract review
CHARGE association in a neonate exposed in utero to carbon monoxide.	Courtens W; Hennequin Y; Blum D; Vamos E		1996		Birth Defects Orig Artic Ser	30	1	407-12			9125346	#247	Courtens 1996	Exclusion reason: Deemed irrelevant via abstract review
Rare middle ear anomaly in a patient with Turner's syndrome.	Hamzah AR; Jalaluddin MA; Raman R	A patient with Turner's syndrome presented with a rare anomaly of absent oval window, inferiorly placed facial nerve, and abnormal stapes. To our knowledge, this is the first report of this combination of malformations.	1999	Mar	Ann Otol Rhinol Laryngol	108	3	253-4		10.1177/000348949910800306	10086617	#248	Hamzah 1999	Exclusion reason: Deemed irrelevant via abstract review
Genetic Screening of Targeted Region on the Chromosome 22q11.2 in Patients with Microtia and Congenital Heart Defect.	Zhu, Caiyun; Yang, Yang; Pan, Bo; Wei, Hui; Ju, Jiahang; Si, Nuo; Xu, Qi	Microtia is a congenital malformation characterized by a small, abnormally shaped auricle (pinna) ranging in severity. Congenital heart defect (CHD) is one of the comorbid anomalies with microtia. However, the genetic basis of the co-existence of microtia and CHD remains unclear. Copy number variations (CNVs) of 22q11.2 contribute significantly to microtia and CHD, respectively, thus suggesting a…	2023	04/07/	Genes	14	4		37107637	10.3390/genes14040879	37107637	#249	Zhu 2023	Exclusion reason: Deemed irrelevant via abstract review
Craniofacial microsomia: Reflections on diagnosis and severity assessment based on a series of cases.	Bergamini, Luna Lira; Spineli-Silva, Samira; Flix, Tmis Maria; Gil-da-Silva-Lopes, Vera L; Vieira, Tarsis P; Ribeiro, Erlane Marques; Xavier, Ana Carolina; Lustosa-Mendes, Elaine; Fontes, Marshall êtalo Barros; Monlle, Isabella L	This study aims to discuss diagnostic criteria and severity assessment for craniofacial microsomia (CFM). A series of 61 patients with diverse CFM phenotypes had their clinical data collected by experienced dysmorphologists using a single protocol. Genetic abnormalities were searched through karyotype and chromosomal microarray analysis. Sex ratio, prenatal risk factors, and recurrence rate corro…	2021	09//	Congenital anomalies	61	5	148-158	33900643	10.1111/cga.12422	33900643	#250	Bergamini 2021	Exclusion reason: Deemed irrelevant via abstract review
Expansion of the phenotype of lateral meningocele syndrome.	Cappuccio, Gerarda; Apuzzo, Diletta; Alagia, Marianna; Torella, Annalaura; Pinelli, Michele; Franco, Brunella; Corrado, Bruno; Del Giudice, Ennio; D'Amico, Alessandra; Nigro, Vincenzo; Brunetti-Pierri, Nicola	Lateral meningocele syndrome (LMS) is due to specific pathogenic variants in the last exon of NOTCH3 gene. Besides the lateral meningoceles, this condition presents with dysmorphic features, short stature, congenital heart defects, and feeding difficulties. Here, we report a girl with neurosensorial hearing loss, severe gastroesophageal reflux disease, congenital heart defects, multiple renal cys…	2020	05//	American journal of medical genetics. Part A	182	5	1259-1262	32141180	10.1002/ajmg.a.61536	32141180	#255	Cappuccio 2020	Exclusion reason: Deemed irrelevant via abstract review
Maternal occupation as a nail technician or hairdresser during pregnancy and birth defects, National Birth Defects Prevention Study, 1997-2011.	Siegel, Miriam R; Rocheleau, Carissa M; Broadwater, Kendra; Santiago-Coln, Albeliz; Johnson, Candice Y; Herdt, Michele L; Chen, I-Chen; Lawson, Christina C	Objective: Nail technicians and hairdressers may be exposed to chemicals with potential reproductive effects. While studies have examined birth defects in children of hairdressers, those in children of nail technicians have not been evaluated. We investigated associations between selected birth defects and maternal occupation as a nail technician or hairdresser versus a non-cosmetology occupation…	2022	01//	Occupational and environmental medicine	79	1	17-23	34193593	10.1136/oemed-2021-107561	34193593	#257	Siegel 2022	Exclusion reason: Deemed irrelevant via abstract review
Painful, reappearing eruption in a medically complex 4-year-old.	Sooy, Meredith; Randell, Rachel L; Tchapyjnikov, Dmitry; Werner, Klaus; Nazareth-Pidgeon, Kristina	A 4-year-old boy with atypical, complete DiGeorge and CHARGE (coloboma, heart defects, atresia choanae, growth retardation, genital abnormalities and ear abnormalities) syndromes presented with frequent episodes of a painful, markedly erythematous eruption associated with swelling. Evaluation revealed non-specific findings on skin biopsy at the time of eruption and no pathogenic mutation in the S…	2021	02/18/	BMJ case reports	14	2		33602765	10.1136/bcr-2020-239310	33602765	#258	Sooy 2021	Exclusion reason: Deemed irrelevant via abstract review
A case of mild CHARGE syndrome associated with a splice site mutation in CHD7.	Wells, Constance; Loundon, Natalie; Garabedian, Nol; Wiener-Vacher, Sylvette; Cordier-Bouvier, Marie-Dominique; Goudeffroye, Graldine; Atti-Bitach, Tania; Marlin, Sandrine	CHARGE syndrome (MIM#214800) (Coloboma, Heart defect, Atresia of choanae, Retarded growth and development, Genital hypoplasia, Ear abnormalities/deafness) is caused by heterozygous mutation of CHD7 transmitted in an autosomal dominant manner. In this report, we describe a patient with bilateral hearing impairment, unusually-shaped ears, no intellectual disability and a patent ductus arteriosus. F…	2016	04//	European journal of medical genetics	59	4	195-197	26921530	10.1016/j.ejmg.2016.02.012	26921530	#264	Wells 2016	Exclusion reason: Deemed irrelevant via abstract review
A RARE TRIAD OF CONGENITAL MALFORMATIONS--BILATERAL MICROTIA, SPINAL ANOMALIES AND HEART AFFECTION; REPORT OF A CASE.	NAIR, N S; MATHEW, O		1963	11//	Indian journal of pediatrics	30		359-361	14105161	10.1007/BF02796212	14105161	#269	NAIR 1963	Exclusion reason: Deemed irrelevant via abstract review
Cardiac phenotyping in ex vivo murine embryos using microMRI.	Cleary, Jon O; Price, Anthony N; Thomas, David L; Scambler, Peter J; Kyriakopoulou, Vanessa; McCue, Karen; Schneider, Jrgen E; Ordidge, Roger J; Lythgoe, Mark F	Microscopic MRI (microMRI) is an emerging technique for high-throughput phenotyping of transgenic mouse embryos, and is capable of visualising abnormalities in cardiac development. To identify cardiac defects in embryos, we have optimised embryo preparation and MR acquisition parameters to maximise image quality and assess the phenotypic changes in chromodomain helicase DNA-binding protein 7 (Chd…	2009	10//	NMR in biomedicine	22	8	857-866	19598179	10.1002/nbm.1400	19598179	#270	Cleary 2009	Exclusion reason: Deemed irrelevant via abstract review
CHARGE syndrome includes hypogonadotropic hypogonadism and abnormal olfactory bulb development.	Pinto, G; Abadie, V; Mesnage, R; Blustajn, J; Cabrol, S; Amiel, J; Hertz-Pannier, L; Bertrand, A M; Lyonnet, S; Rappaport, R; Netchine, I	Context: CHARGE (coloboma, heart defect, choanal atresia, retarded growth and development, genital hypoplasia, ear abnormalities, and/or hearing loss defect) syndrome consists of a combination of congenital malformations including genital hypoplasia and retarded growth.; Objective: The objective of the study was to study gonadotropic axis function and growth parameters in CHARGE syndrome.; Design…	2005	10//	The Journal of clinical endocrinology and metabolism	90	10	5621-5626	16030162	10.1210/jc.2004-2474	16030162	#273	Pinto 2005	Exclusion reason: Deemed irrelevant via abstract review
Spectrum of congenital anomalies in pregnancies with pregestational diabetes.	Garne, Ester; Loane, Maria; Dolk, Helen; Barisic, Ingeborg; Addor, Marie-Claude; Arriola, Larraitz; Bakker, Marian; Calzolari, Elisa; Matias Dias, Carlos; Doray, Berenice; Gatt, Miriam; Melve, Kari Klyungsoyr; Nelen, Vera; O'Mahony, Mary; Pierini, Anna; Randrianaivo-Ranjatoelina, Hanitra; Rankin, Judith; Rissmann, Anke; Tucker, David; Verellun-Dumoulin, Christine; Wiesel, Awi	Background: Maternal pregestational diabetes is a well-known risk factor for congenital anomalies. This study analyses the spectrum of congenital anomalies associated with maternal diabetes using data from a large European database for the population-based surveillance of congenital anomalies.; Methods: Data from 18 population-based EUROCAT registries of congenital anomalies in 1990-2005. All mal…	2012	03//	Birth defects research. Part A, Clinical and molecular teratology	94	3	134-140	22371321	10.1002/bdra.22886	22371321	#276	Garne 2012	Exclusion reason: Deemed irrelevant via abstract review
Phenotypic variability in Patau syndrome.	Caba, Lavinia; Rusu, Cristina; Butnariu, Lacramioara; Panzaru, Monica; Braha, Elena; Volosciuc, M; Popescu, Roxana; Gramescu, Mihaela; Bujoran, C; Martiniuc, Violeta; Covic, M; Gorduza, E V	Unlabelled: Patau syndrome has an incidence of 1/10.000-20.000, the clinical diagnosis being suggested by the triad cleft lip and palate, microphthalmia/anophthalmia and postaxial polydactyly. Most frequent cytogenetic abnormality is free and homogeneous trisomy 13 (80.0%), rarely being detected trisomy mosaics or Robertsonian translocations. The objective of the study was to identify phenotypic …	2013	Apr-Jun	Revista medico-chirurgicala a Societatii de Medici si Naturalisti din Iasi	117	2	321-327	24340511		24340511	#278	Caba 2013	Exclusion reason: Deemed irrelevant via abstract review
EAR ABNORMALITIES AND CRANIAL NERVE PALSIES IN THALIDOMIDE CHILDREN.	D AVIGNON, M; BARR, B		1964	08//	Archives of otolaryngology (Chicago, Ill. : 1960)	80		136-140	14160133	10.1001/archotol.1964.00750040142006	14160133	#279	DAVIGNON 1964	Exclusion reason: Deemed irrelevant via abstract review
CHARGE (coloboma, heart defect, atresia choanae, retarded growth and development, genital hypoplasia, ear anomalies/deafness) syndrome and chromosome 22q11.2 deletion syndrome: a comparison of immunologic and nonimmunologic phenotypic features.	Jyonouchi, Soma; McDonald-McGinn, Donna M; Bale, Sherri; Zackai, Elaine H; Sullivan, Kathleen E	Objectives: CHARGE (coloboma, heart defect, atresia choanae, retarded growth and development, genital hypoplasia, ear anomalies/deafness) syndrome and chromosome 22q11.2 deletion syndrome are known to have significant clinical overlap including cardiac anomalies, ear abnormalities, hearing loss, developmental delay, renal abnormalities, and cleft palate. Immunodeficiency has been well documented …	2009	05//	Pediatrics	123	5	e871-e877	19403480	10.1542/peds.2008-3400	19403480	#281	Jyonouchi 2009	Exclusion reason: Deemed irrelevant via abstract review
Embryonic expression profile of chicken CHD7, the ortholog of the causative gene for CHARGE syndrome.	Aramaki, Michihiko; Kimura, Tokuhiro; Udaka, Toru; Kosaki, Rika; Mitsuhashi, Takayuki; Okada, Yasunori; Takahashi, Takao; Kosaki, Kenjiro	Background: CHARGE syndrome represents a constellation of malformations: C, coloboma of the iris or retina; H, heart defects; A, atresia of the choanae; R, retardation of growth and/or development; G, genital anomalies; and E, ear abnormalities. Recently, the Chromodomain helicase DNA-binding protein-7 (CHD7) at chromosome 8q12.1 was identified as a causative gene for CHARGE syndrome. Because CHD…	2007	01//	Birth defects research. Part A, Clinical and molecular teratology	79	1	50-57	17149726	10.1002/bdra.20330	17149726	#282	Aramaki 2007	Exclusion reason: Deemed irrelevant via abstract review
Aspiration in children with CHARGE syndrome.	White, David R; Giambra, Barbara K; Hopkin, Robert J; Daines, Cori L; Rutter, Michael J	Unlabelled: Patients with Coloboma, Heart defect, choanal Atresia, Retarded development, Genitorenal and Ear abnormalities (CHARGE) syndrome have been reported to be at high risk for aspiration and swallowing difficulties. Aspiration has been implicated as the most common cause of mortality in these patients. To date, however, aspiration and swallowing disorders in CHARGE patients have not been i…	2005	09//	International journal of pediatric otorhinolaryngology	69	9	1205-1209	15890414	10.1016/j.ijporl.2005.03.030	15890414	#285	White 2005	Exclusion reason: Deemed irrelevant via abstract review
Interatrial septal defect associated with syphilitic aortic insufficiency.	LIPSON, M		1948	03//	American heart journal	35	3	497-505	18903676	10.1016/0002-8703(48)90127-6	18903676	#289	LIPSON 1948	Exclusion reason: Deemed irrelevant via abstract review
Kivlin syndrome and Peters'-Plus syndrome: are they the same disorder?	Thompson, E M; Winter, R M; Baraitser, M	Manifestations of Peters'-Plus syndrome include Peters' anomaly, short stature, small hands, mental retardation, abnormal ears and cleft lip and palate. 'Kivlin' syndrome is a similar disorder involving Peters' anomaly, short stature, short limbs, delayed development, facial clefting in some, ear abnormalities and a characteristic facial appearance attributable mainly to a 'cupid's bow' shape of …	1993	10//	Clinical dysmorphology	2	4	301-316	7508317		7508317	#290	Thompson 1993	Exclusion reason: Deemed irrelevant via abstract review
The Alberta Congenital Anomalies Surveillance System: a 40-year review with prevalence and trends for selected congenital anomalies, 1997-2019.	Lowry, R Brian; Bedard, Tanya; Grevers, Xin; Crawford, Susan; Greenway, Steven C; Brindle, Mary E; Sarnat, Harvey B; Harrop, A Robertson; Kiefer, Gerhard N; Thomas, Mary Ann	INTRODUCTION: Current published long-term provincial or territorial congenital anomaly data are lacking for Canada. We report on prevalence (per 1000 total births) and trends in 1997-2019, in Alberta, Canada, for selected congenital anomalies. Associated risk factors are also discussed.METHODS: We used data from the Alberta Congenital Anomalies Surveillance System (ACASS) to calculate the prevale…	2023		Health promotion and chronic disease prevention in Canada : research, policy and practice	43	1	40-48	MEDLINE:36651885	10.24095/hpcdp.43.1.04		#293	Lowry 2023	Exclusion reason: Deemed irrelevant via abstract review
A case of Noonan's syndrome with numerous cardiac abnormalities.	Ataergin, A S; Ozata, M; Karaeren, H; Salk, M; Corakci, A; Gundogan, M A	OBJECTIVE: To report a case of Noonan's syndrome in a patient with numerous cardiac abnormalities.METHODS: We present a case report of a patient with Noonan's syndrome, including clinical, laboratory, and radiologic findings, and discuss the characteristic features of this condition.RESULTS: A 19-year-old male patient had most of the typical clinical findings of Noonan's syndrome-dysmorphic face,…	1998		Endocrine practice : official journal of the American College of Endocrinology and the American Association of Clinical Endocrinologists	4	1	33-6	MEDLINE:15251762			#294	Ataergin 1998	Exclusion reason: Deemed irrelevant via abstract review
Intrafamilial variability in Townes-Brocks syndrome.	Burke, LW; Gross, ME		1997		AMERICAN JOURNAL OF HUMAN GENETICS	61	4	A93-A93	WOS:000071446000516			#298	Burke 1997	Exclusion reason: Deemed irrelevant via abstract review
Heterozygous Pathogenic Variant in DACT1 Causes an Autosomal-Dominant Syndrome with Features Overlapping Townes-Brocks Syndrome	Webb, Bryn D.; Metikala, Sanjeeva; Wheeler, Patricia G.; Sherpa, Mingma D.; Houten, Sander M.; Horb, Marko E.; Schadt, Eric E.	A heterozygous nonsense variant was identified in dapper, antagonist of beta-catenin, 1 (DACT1) via whole-exome sequencing in family members with imperforate anus, structural renal abnormalities, genitourinary anomalies, and/or ear anomalies. The DACT1 c.1256G>A;p.Trp419(*) variant segregated appropriately in the family consistent with an autosomal dominant mode of inheritance. DACT1 is a member …	2017		HUMAN MUTATION	38	4	373-377	WOS:000397454000005	10.1002/humu.23171		#303	Webb 2017	Exclusion reason: Deemed irrelevant via abstract review
A novel mutation in EYA1 in a Chinese family with Branchio-oto-renal syndrome	Wang, Yan-gong; Sun, Shu-ping; Qiu, Yi-ling; Xing, Qing-he; Lu, Wei	Background: Branchio-oto-renal (BOR) syndrome is a dominant autosomal disorder characterized by phenotypes such as hearing loss, branchial fistulae, preauricular pits, and renal abnormalities. EYA1, the human homolog of the Drosophila "eye absent" gene on chromosome 8q13.3, is recognized as one of the most important genes associated with BOR syndrome.Methods: The proposita in this study was a 5-y…	2018		BMC MEDICAL GENETICS	19			WOS:000440963600002	10.1186/s12881-018-0653-2		#307	Wang 2018	Exclusion reason: Deemed irrelevant via abstract review
Molecular Genetic Causes and Clinical Description of Branchio-Oto-renal Syndrome	Mironovich, O. L.; Bliznetz, E. A.; Markova, T. G.; Alekseeva, N. N.; Golybeva, T. I.; Ryzhkova, O. P.; Polyakov, A. V.	Branchio-oto-renal (BOR) syndrome is an autosomal dominant disease characterized by a combination of hearing impairment with preauricular pits, cervical fistulas or cysts, and various renal abnormalities. Mutations in the EYA1 gene are responsible for 40% of BOR syndrome cases. This study for the first time demonstrates a detailed clinical description and molecular genetic study of BOR syndrome i…	2019		RUSSIAN JOURNAL OF GENETICS	55	5	630-638	WOS:000470699900012	10.1134/S1022795419050119		#309	Mironovich 2019	Exclusion reason: Deemed irrelevant via abstract review
Autosomal Dominant Inherited Microtia and Lacrimal-duct Anomalies	Allen, Richard C.; Dumitrescu, Alina V.	Purpose: To present a family with a particular facial phenotype including bilateral microtia and lacrimal duct anomalies. Microtia is a congenital anomaly, characterized by a small, abnormally shaped auricle (pinna). It is usually accompanied by a narrow, blocked or absent ear canal. Since the development of the outer and middle ears are independent from that of the inner ear, the latter can be n…	2011		ARVO Annual Meeting Abstract Search and Program Planner	2011		1058-1058	BCI:BCI201200523603			#310	Allen 2011	Exclusion reason: Deemed irrelevant via abstract review
CONGENITAL HEART-DISEASE IN THE 48,XXYY SYNDROME	MESCHEDE, D; NEKARDA, T; KECECIOGLU, D; LOSER, H; VOGT, J; MINY, P; HORST, J	We report on an infant with severe tetralogy of Fallot, bilateral preauricular pits, and a 48,XXYY chromosomal complement. This case and evidence collected from the literature suggest that congenital heart disease may occur in the 48,XXYY syndrome more frequently than currently appreciated.	1995		CLINICAL GENETICS	48	2	100-102	WOS:A1995RP85400009			#313	MESCHEDE 1995	Exclusion reason: Deemed irrelevant via abstract review
A Neonate with Facial Asymmetry.	Setty, Shubha; Parikh, Pratik		2019		NeoReviews	20	10	e608-e611	MEDLINE:31575785	10.1542/neo.20-10-e608		#314	Setty 2019	Exclusion reason: Deemed irrelevant via abstract review
AN AUTOSOMAL DOMINANT SYNDROME OF CHARACTERISTIC FACIAL APPEARANCE, PREAURICULAR PITS, 5TH FINGER CLINODACTYLY, AND TETRALOGY OF FALLOT	JONES, MC; WALDMAN, JD		1985		AMERICAN JOURNAL OF MEDICAL GENETICS	22	1	135-141	WOS:A1985APA2300014	10.1002/ajmg.1320220115		#315	JONES 1985	Exclusion reason: Deemed irrelevant via abstract review
BRANCHIOOTORENAL DYSPLASIA ASSOCIATED WITH TETRALOGY OF FALLOT	DAGGILAS, A; ANTONIADES, K; PALASIS, S; AIDONIS, A	Branchio-oto-renal dysplasia in its full expression consists of external ear malformations, cervical fistulas or cysts, preauricular pits, hearing loss of conductive sensorineural or mixed type, and renal anomalies. The syndrome is inherited in an autosomal dominant mode. We present a sporadic case of BOR dysplasia associated with tetralogy of Fallot in a 30-month-old girl. The clinical aspects o…	1992		HEAD AND NECK-JOURNAL FOR THE SCIENCES AND SPECIALTIES OF THE HEAD AND NECK	14	2	139-142	WOS:A1992HD81000010	10.1002/hed.2880140211		#317	DAGGILAS 1992	Exclusion reason: Deemed irrelevant via abstract review
Chromosome 22q11.2 deletion and phenotypic features in 30 patients with conotruncal heart defects	Derbent, M; Yilmaz, Z; Baltaci, V; Saygili, A; Varan, B; Tokel, K	This report describes the dysmorphic features and frequency of 22q11.2 deletion (del22q11) in 30 Turkish patients with conotruncal heart defects (CTHDs). Fluorescence in situ hybridization (FISH) analysis revealed deletions in the 22q11.2 region in nine (30%) individuals. The CTHDs in this group were tetralogy of Fallot (four cases), double-outlet right ventricle (DORV) (two cases), transposition…	2003		AMERICAN JOURNAL OF MEDICAL GENETICS PART A	116A	2	129-135	WOS:000182400600003	10.1002/ajmg.a.10832		#322	Derbent 2003	Exclusion reason: Deemed irrelevant via abstract review
BRANCHIOOTORENAL SYNDROME - FURTHER DELINEATION OF AN UNDERDIAGNOSED SYNDROME	CHITAYAT, D; HODGKINSON, KA; CHEN, MF; HABER, GD; NAKISHIMA, S; SANDO, I	We report on a woman who was diagnosed with branchio-oto-renal (BOR) syndrome after 2 pregnancies complicated by oligohydramnios due to renal hypoplasia and agenesis. Both babies died neonatally of pulmonary hypoplasia. Histopathology of the temporal bones of the second child showed marked immaturity of the middle ear cleft, ossicles, facial nerve and canal, and cochlear nerve. Maternal renal ult…	1992		AMERICAN JOURNAL OF MEDICAL GENETICS	43	6	970-975	WOS:A1992JH15900012	10.1002/ajmg.1320430613		#323	CHITAYAT 1992	Exclusion reason: Deemed irrelevant via abstract review
Branchio-oto-renal syndrome	Soriano, JR	Branchio-oto-renal (BOR) syndrome is an autosomal dominant disorder characterized by the association of branchial cysts or fistulae, external ear malformation and/or preauricular pits, hearing loss and renal anomalies. Mutations in the EYA1 gene, a human homologue of the drosophila "eyes absent" gene, are identified as the cause of BOR syndrome.	2003		JOURNAL OF NEPHROLOGY	16	4	603-605	WOS:000185347500021			#324	Soriano 2003	Exclusion reason: Deemed irrelevant via abstract review
Maternal Exposure to Methotrexate and Birth Defects: A Population-Based Study	Natl Birth Defects Prevention; Dawson, April L.; Riehle-Colarusso, Tiffany; Reefhuis, Jennita; Arena, J. Fernando	Methotrexate is an anti-folate medication that is associated with increased risk of multiple birth defects. Using data from the National Birth Defects Prevention Study, a case-control study of major birth defects in the United States, we examined mothers exposed to methotrexate. The study population included mothers of live-born infants without major birth defects (controls) and mothers of fetuse…	2014		AMERICAN JOURNAL OF MEDICAL GENETICS PART A	164	9	2212-2216	WOS:000340669200011	10.1002/ajmg.a.36625		#325	NatlBirthDefectsPrevention 2014	Exclusion reason: Deemed irrelevant via abstract review
THE BOR SYNDROME - A CAUSE OF OLIGOHYDRAMNIOS DUE TO RENAL HYPOPLASIA DYSPLASIA	HODGKINSON, KA; CHITAYAT, D; CHEN, MP; HABER, GD		1991		AMERICAN JOURNAL OF HUMAN GENETICS	49	4	140-140	WOS:A1991GR30900714			#328	HODGKINSON 1991	Exclusion reason: Deemed irrelevant via abstract review
Maternal Exposure to Methotrexate and Birth Defects: A Population-Based Study	Dawson, A. L.; Riehle-Colarusso, T.; Reefhuis, J.; Arena, J. F.		2014		BIRTH DEFECTS RESEARCH PART A-CLINICAL AND MOLECULAR TERATOLOGY	100	5	423-423	WOS:000336283800121			#329	Dawson 2014	Exclusion reason: Deemed irrelevant via abstract review
Thalidomide remodels developing heart in chick embryo: discovery of a thalidomide mediated hematoma in heart muscle	Kumar, Pavitra; Kumar, Harish A.; Sundaresan, Lakshmikirupa; Ghosh, Anuran; Kathirvel, Priyadarshan; Thilak, Apurva; Katakia, Yash T.; Sankaranarayanan, Kavitha; Chatterjee, Suvro	Despite of medical disaster caused by thalidomide in 1960s, the drug came to clinical use again for the treatment of erythema nodosum leprosum (ENL) and multiple myeloma. Recently, a new generation of children affected by thalidomide intake by their mothers during pregnancy has been identified in Brazil. In the past few years, there is the great enhancement in our understanding of the molecular m…	2018		NAUNYN-SCHMIEDEBERGS ARCHIVES OF PHARMACOLOGY	391	10	1093-1105	WOS:000444733300007	10.1007/s00210-018-1532-2		#331	Kumar 2018	Exclusion reason: Deemed irrelevant via abstract review
Case Series: A Kindred With Eruptive Vellus Hair Cysts and Systemic Features	Ponzo, Marisa G.; Van Allen, Margot I.; Armstrong, Linlea; Martinka, Magdalena; Dutz, Jan P.	Eruptive vellus hair cysts (EVHCs) often occur on the trunk and limbs. Facial involvement is uncommon. Autosomal dominant inheritance has been described, but associated extracutaneous anomalies have not. We describe a 4-patient kindred presenting with multiple facial EVHCs and an association of preauricular pits, lipomas, joint hypermobility, and cardiac defects. Histopathologic examination confi…	2017		JOURNAL OF CUTANEOUS MEDICINE AND SURGERY	21	6	564-567	WOS:000414906400014	10.1177/1203475417719044		#333	Ponzo 2017	Exclusion reason: Deemed irrelevant via abstract review
DELETION OF SHORT ARM OF CHROMOSOME NO-10	SHOKEIR, MHK; RAY, M; HAMERTON, JL; BAUDER, F; OBRIEN, H		1975		JOURNAL OF MEDICAL GENETICS	12	1	99-103	WOS:A1975V981500014	10.1136/jmg.12.1.99		#339	SHOKEIR 1975	Exclusion reason: Deemed irrelevant via abstract review
Outcomes for Complications of Pregestational Diabetes	Reece, E. A.		2013		BIRTH DEFECTS RESEARCH PART A-CLINICAL AND MOLECULAR TERATOLOGY	97	5	292-292	WOS:000320932100045			#341	Reece 2013	Exclusion reason: Deemed irrelevant via abstract review
KLINEFELTER SYNDROME, TETRALOGY OF FALLOT, BILATERAL ANOTIA, CLEFT LIP AND PALATE: A NOVEL CONSTELLATION OF FINDINGS	Wang, T.; Philips, J.		2018		JOURNAL OF INVESTIGATIVE MEDICINE	66	2	532-532	WOS:000428919000454	10.1136/jim-2017-000697.445		#345	Wang 2018	Exclusion reason: Deemed irrelevant via abstract review
Branchio-oto-renal syndrome: identification of a novel mutation in the EYA1 gene	Rodriguez-Soriano, J; Vallo, A; Bilbao, JR; Castano, L	Branchio-oto-renal (BOR) syndrome is an autosomal dominant disorder characterized by the association of branchial cysts or fistulae, external ear malformation and/or preauricular pits, hearing loss, and renal anomalies. Mutations in the EYA1 gene, a human homologue of the Drosophila 'eyes absent' gene, have been identified as cause of the syndrome. We report here two families with BOR syndrome. I…	2001		PEDIATRIC NEPHROLOGY	16	7	550-553	WOS:000169661900004	10.1007/s004670100603		#347	Rodriguez-Soriano 2001	Exclusion reason: Deemed irrelevant via abstract review
Assessing associations between residential proximity to greenspace and birth defects in the National Birth Defects Prevention Study	Natl Birth Defects Prevention Stud; Weber, Kari A.; Yang, Wei; Carmichael, Suzan L.; Collins, R. Thomas; Luben, Thomas J.; Desrosiers, Tania A.; Insaf, Tabassum Z.; Le, Mimi T.; Evans, Shannon Pruitt; Romitti, Paul A.; Yazdy, Mahsa M.; Nembhard, Wendy N.; Shaw, Gary M.	Background: Residential proximity to greenspace is associated with various health outcomes.Objectives: We estimated associations between maternal residential proximity to greenspace (based on an index of vegetation) and selected structural birth defects, including effect modification by neighborhood-level factors.Methods: Data were from the National Birth Defects Prevention Study (1997-2011) and …	2023		ENVIRONMENTAL RESEARCH	216			WOS:000895312300003	10.1016/j.envres.2022.114760		#350	NatlBirthDefectsPreventionStud 2023	Exclusion reason: Deemed irrelevant via abstract review
Petrified ears in a patient with Keutel syndrome: temporal bone CT findings	Parmar, H; Blaser, S; Unger, S; Yoo, SJ; Papsin, B	We present unusual imaging findings of petrified ears in a 9-year-old girl with Keutel syndrome. The patient presented for a temporal bone study for hearing loss. CT scan showed middle and inner ear abnormalities along with extensive and unsuspected calcification of the external ears and ossicular ligaments. On further investigation, the patient was found to have diffuse cartilage calcification i…	2006		PEDIATRIC RADIOLOGY	36	3	241-243	WOS:000235340500014	10.1007/s00247-005-0036-7		#353	Parmar 2006	Exclusion reason: Deemed irrelevant via abstract review
Hamamy syndrome	Buget, Mehmet, I; Kucukay, Suleyman	Hamamy Syndrome (HS) is a very rare disease initially described by Hamamy et al. HS results from a congenital homozygous mutation of the IRX5 gene on chromosome 16q12.2 [1]. At present, only 5 patients have been reported in the literature and one of them deceased. Mutations in the IRX5 homeobox cause a recessive congenital disorder affecting the face, brain, erythrocytes, heart, bone and gonadal …	2021		ANASTHESIOLOGIE & INTENSIVMEDIZIN	62		S191-S196	WOS:000766101800002	10.19224/ai2021.S191		#354	Buget 2021	Exclusion reason: Deemed irrelevant via abstract review
Down syndrome: Clinical profile from India	Kava, MP; Tullu, MS; Muranjan, MN; Girisha, KM	Background. Our objective was to study demographic features, clinical features, and karyotype analyses of patients with Down syndrome (DS). Our study design was a retrospective analysis, while the study was conducted in the Genetic Clinic of a tertiary-care teaching hospital.Methods. Retrospective analysis of cases referred to the Genetic Clinic was performed. Case proformas of the patients prese…	2004		ARCHIVES OF MEDICAL RESEARCH	35	1	31-35	WOS:000220068000005	10.1016/j.arcmed.2003.06.005		#358	Kava 2004	Exclusion reason: Deemed irrelevant via abstract review
Rates for specific birth defects among offspring of Japanese mothers, Hawaii, 1986-2002	Forrester, Mathias B.; Merz, Ruth D.	The objective of this investigation was to identify the rates for specific birth defects among the offspring of Japanese mothers in Hawaii and compare them to rates among the offspring of white mothers. Cases were all infants and fetuses with any of 54 specific birth defects born to Japanese and white mothers identified by a population-based birth defects registry in Hawaii. The rates were calcul…	2006		Congenital Anomalies	46	2	76-80	BCI:BCI200600354496	10.1111/j.1741-4520.2006.00106.x		#361	Forrester 2006	Exclusion reason: Deemed irrelevant via abstract review
THE RELATIONSHIP BETWEEN RACE/ETHNICITY AND MAJOR BIRTH DEFECTS IN THE UNITED STATES, 1999-2007.	Canfield, Mark; Mai, Cara; Wang, Ying; Marengo, Lisa; O'Halloran, Alissa; Olney, Richard; Kirby, Russell		2013		AMERICAN JOURNAL OF EPIDEMIOLOGY	177		S118-S118	WOS:000319870300467			#365	Canfield 2013	Exclusion reason: Deemed irrelevant via abstract review
Effect of the size of the deletion and clinical manifestation in Wolf-Hirschhorn syndrome: analysis of 13 patients with a de novo deletion	Wieczorek, D; Krause, M; Majewski, F; Albrecht, B; Horn, D; Riess, O; Gillessen-Kaesbach, G	We performed clinical, cytogenetic, and molecular analyses on 13 patients (8 females and 5 males, aged 6 months to 13 years) with Wolf-Hirschhorn syndrome due to de novo deletions of chromosome 4p. All patients presented with the typical facial gestalt, microcephaly, and profound mental retardation. Other clinical signs were low birth weight (10/13; 77%), postnatal short stature (8/12; 66%), musc…	2000		EUROPEAN JOURNAL OF HUMAN GENETICS	8	7	519-526	WOS:000088054300008	10.1038/sj.ejhg.5200498		#367	Wieczorek 2000	Exclusion reason: Deemed irrelevant via abstract review
TRIAD OF ANOTIA FACIAL PARALYSIS AND CARDIAC ANOMALY NOT DUE TO THALIDOMIDE	MATTHIES, F		1966		JOURNAL OF THE AMERICAN MEDICAL ASSOCIATION	195	8	695-&	WOS:A19667331300029			#368	MATTHIES 1966	Exclusion reason: Deemed irrelevant via abstract review
Click-evoked auditory brainstem responses and autism spectrum disorder: A meta-analytic review	Talge, Nicole M.; Tudor, Brooke M.; Kileny, Paul R.	Behavior does not differentiate ASD risk prior to 12 months of age, but biomarkers may inform risk before symptoms emerge. Click-evoked auditory brainstem responses (ABRs) may be worth consideration due to their measurement properties (noninvasiveness; reliability) and conceptual features (well-characterized neural generators), but participant characteristics and assessment protocols vary conside…	2018		AUTISM RESEARCH	11	6	916-927	WOS:000436797200009	10.1002/aur.1946		#369	Talge 2018	Exclusion reason: Deemed irrelevant via abstract review
The Prevalence of Congenital Heart Diseases in Syndromic Children at King Khalid National Guard Hospital from 2005 to 2016	Abduljawad, Elaf M.; AlHarthi, Ahad; AlMatrafi, Samah A.; Hussain, Mawaddah; Shawli, Aiman; Waggass, Rahaf	BackgroundCongenital heart diseases (CHDs) are abnormalities that present in the heart since birth and are one of the leading causes of infant mortality in the world. CHDs are more common among children with dysmorphic syndromes. The current study aims to estimate the prevalence of many CHDs in different dysmorphic syndromes.MethodsThis was a retrospective chart review study conducted on all dysm…	2020		CUREUS	12	4		WOS:000529319900006	10.7759/cureus.7891		#371	Abduljawad 2020	Exclusion reason: Deemed irrelevant via abstract review
INCOMPLETE TRISOMY-22 .1. FAMILIAL 11-22 TRANSLOCATION WITH 3-1 MEIOTIC DISJUNCTION - DELINEATION OF A COMMON CLINICAL PICTURE AND REPORT OF 9 NEW CASES FROM 6 FAMILIES	SCHINZEL, A; SCHMID, W; DERMAUR, PA; MOSER, H; DEGENHARDT, KH; GEISLER, M; GRUBISIC, A		1981		HUMAN GENETICS	56	3	249-262	WOS:A1981LD67800002	10.1007/BF00274675		#372	SCHINZEL 1981	Exclusion reason: Deemed irrelevant via abstract review
Establishing SON in 21q22.11 as a cause a new syndromic form of intellectual disability: Possible contribution to Braddock-Carey syndrome phenotype	Takenouchi, Toshiki; Miura, Kiyokuni; Uehara, Tomoko; Mizuno, Seiji; Kosaki, Kenjiro	A recent study of exome analyses in 109 patients with undiagnosed diseases included a 5-year-old girl with intellectual disability and multiple congenital anomalies, who had an apparently de novo frameshift mutation in SON. However, the combination of the truncating mutation in SON and the phenotype has not been reproduced until date, and it remains unclear if this combination represents a distin…	2016		AMERICAN JOURNAL OF MEDICAL GENETICS PART A	170	10	2587-2590	WOS:000383612200013	10.1002/ajmg.a.37761		#373	Takenouchi 2016	Exclusion reason: Deemed irrelevant via abstract review
Risks of selected congenital malformations among offspring of mixed race-ethnicity	Yang, J; Carmichael, SL; Kaidarova, Z; Shaw, GM	BACKGROUND: Little is known about the occurrence of specific congenital malformations among offspring of mixed race-ethnicity. METHODS: Using data from a population-based registry, we explored the occurrence of selected malformation phenotypes in offspring to parents who were of different race-ethnicity. Data were derived from the California Birth Defects Monitoring Program, a population-based ac…	2004		BIRTH DEFECTS RESEARCH PART A-CLINICAL AND MOLECULAR TERATOLOGY	70	10	820-824	WOS:000224970800005	10.1002/bdra.20054		#381	Yang 2004	Exclusion reason: Deemed irrelevant via abstract review
The Association Between Race/Ethnicity and Major Birth Defects in the United States, 1999-2007	Natl Birth Defects Prevention; Canfield, Mark A.; Mai, Cara T.; Wang, Ying; O'Halloran, Alissa; Marengo, Lisa K.; Olney, Richard S.; Borger, Christopher L.; Rutkowski, Rachel; Fornoff, Jane; Irwin, Nila; Copeland, Glenn; Flood, Timothy J.; Meyer, Robert E.; Rickard, Russel; Alverson, C. J.; Sweatlock, Joseph; Kirby, Russell S.	Objectives. We investigated the relationship between race/ethnicity and 27 major birth defects.Methods. We pooled data from 12 population-based birth defects surveillance systems in the United States that included 13.5million live births (1 of 3 of US births) from 1999 to 2007. Using Poisson regression, we calculated prevalence estimates for each birth defect and 13 racial/ethnic groupings, along…	2014		AMERICAN JOURNAL OF PUBLIC HEALTH	104	9	E14-E23	WOS:000341864400005	10.2105/AJPH.2014.302098		#382	NatlBirthDefectsPrevention 2014	Exclusion reason: Deemed irrelevant via abstract review
CLINICOPATHOLOGICAL STUDY OF URINARY-TRACT MALFORMATIONS IN PERINATAL DEATHS	BHARGAVA, SK; AHMED, SH; SAXENA, HMK; SAGERIYA, K; LALL, UB; GHOSH, S		1976		INDIAN JOURNAL OF MEDICAL RESEARCH	64	10	1474-1479	WOS:A1976CL43700012			#384	BHARGAVA 1976	Exclusion reason: Deemed irrelevant via abstract review
Autism Spectrum Disorders and Epigenetics	Grafodatskaya, Daria; Chung, Brian; Szatmari, Peter; Weksberg, Rosanna	Objective: Current research suggests that the causes of autism spectrum disorders (ASD) are multifactorial and include both genetic and environmental factors Several lines of evidence suggest that epigenetics also plays an important role in ASD etiology and that it might, in fact, integrate genetic and environmental influences to dysregulate neurodevelopmental processes The objective of this revi…	2010		JOURNAL OF THE AMERICAN ACADEMY OF CHILD AND ADOLESCENT PSYCHIATRY	49	8	794-809	WOS:000280436700006	10.1016/j.jaac.2010.05.005		#391	Grafodatskaya 2010	Exclusion reason: Deemed irrelevant via abstract review
Birth prevalence of congenital anomalies in the City of Buenos Aires, Argentina, according to socioeconomic level	Bronberg, Ruben; Groisman, Boris; Bidondo, Maria Paz; Barbero, Pablo; Liascovich, Rosa	The goal of our study is to describe the prevalence of congenital anomalies (CA) in hospitals of the City of Buenos Aires, Argentina, according to two proxy variables of the socioeconomic level: health subsector, public (PUB) versus private/social security (PRI), and geographical location, northern (N) versus southern (S). The source of data was the National Network of Congenital Anomalies of Arg…	2020		JOURNAL OF COMMUNITY GENETICS	11	3	303-311	WOS:000540267000009	10.1007/s12687-019-00449-0		#392	Bronberg 2020	Exclusion reason: Deemed irrelevant via abstract review
HYPERTELORISM,MICROTIA,AND FACIAL CLEFTING - A NEWLY DESCRIBED INHERITED SYNDROME	BIXLER, D; CHRISTIA.JC; GORLIN, RJ		1969		AMERICAN JOURNAL OF DISEASES OF CHILDREN	118	3	495-&	WOS:A1969E097100015	10.1001/archpedi.1969.02100040497015		#393	BIXLER 1969	Exclusion reason: Deemed irrelevant via abstract review
Panocular Abnormalities in an Infant With a Direct Duplication (14)(q13q24).	Schwartz, B. A.; Engel, H. M.; Shanske, A. L.	Purpose: We examined a newborn with an intrachromosomal duplication of the mid-portion of 14q, who had a unique syndrome. Methods: Case report. BS was the 2735 gm product of a term pregnancy delivered spontaneously to a 15-year-old mother. Newborn examination showed microcephaly and dysmorphic features including short neck with redundant nuchal fold, micrognathia, low-set pinna and bilateral simi…	2002		ARVO Annual Meeting Abstract Search and Program Planner	2002		2402-Abstract No. 2402	BCI:BCI200300165033			#398	Schwartz 2002	Exclusion reason: Deemed irrelevant via abstract review
CHARGE Association.	Chakraborty, Semanti; Chakraborty, Jayanta	We present here a case of 17-year-old boy from Kolkata presenting with obesity, bilateral gynecomastia, mental retardation, and hypogonadotrophic hypogonadism. The patient weighed 70 kg and was of 153 cm height. Facial asymmetry (unilateral facial palsy), gynecomastia, decreased pubic and axillary hair, small penis, decreased right testicular volume, non-palpable left testis, and right-sided cong…	2012		Indian journal of endocrinology and metabolism	16	Suppl 2	S501-3	MEDLINE:23565479	10.4103/2230-8210.104146		#399	Chakraborty 2012	Exclusion reason: Deemed irrelevant via abstract review
Evolution in time and hearing impairment in oculo-auriculo-vertebral spectrum	Resmerita, I.; Cozma, S.; Popescu, R.; Gavril, E.; Butnariu, L.; Panzaru, M.; Rusu, C.		2019		EUROPEAN JOURNAL OF HUMAN GENETICS	27		1883-1884	WOS:000489313907147			#403	Resmerita 2019	Exclusion reason: Deemed irrelevant via abstract review
WHOS IN CHARGE - MULTIDISCIPLINARY MANAGEMENT OF PATIENTS WITH CHARGE ASSOCIATION	BLAKE, KD; RUSSELLEGGITT, IM; MORGAN, DW; RATCLIFFE, JM; WYSE, RKH		1990		ARCHIVES OF DISEASE IN CHILDHOOD	65	2	217-223	WOS:A1990CN36700015	10.1136/adc.65.2.217		#404	BLAKE 1990	Exclusion reason: Deemed irrelevant via abstract review
Association of Twinning and Maternal Age with Major Structural Birth Defects in Utah, 1999 to 2008	Rider, Renee A.; Stevenson, David A.; Rinsky, Janice E.; Feldkamp, Marcia L.	BACKGROUNDTwinning is a risk factor for birth defects. Using population-based data from the Utah Birth Defect Network and the Utah Department of Health Vital Records, we investigated whether twinning increases the risk of major structural birth defects in live-born opposite-sex (OS) and same-sex (SS) twins as proxies for monozygotic and dizygotic twins, respectively. We also assessed whether mate…	2013		BIRTH DEFECTS RESEARCH PART A-CLINICAL AND MOLECULAR TERATOLOGY	97	8	554-563	WOS:000326398800006	10.1002/bdra.23156		#405	Rider 2013	Exclusion reason: Deemed irrelevant via abstract review
Minor physical anomalies in neurodevelopmental disorders: a twin study	Myers, Lynnea; Anderlid, Britt-Marie; Nordgren, Ann; Willfors, Charlotte; Kuja-Halkola, Ralf; Tammimies, Kristiina; Bolte, Sven	Background: Minor physical anomalies (MPAs) are subtle anatomical deviations in one's appearance and may suggest altered embryogenesis. MPAs have been shown to be more common in neurodevelopmental disorders (NDDs) compared with typical development. Still, further studies are needed on MPAs in NDDs, especially using twins to adjust for confounding familial factors.Methods: Clinical assessments wer…	2017		CHILD AND ADOLESCENT PSYCHIATRY AND MENTAL HEALTH	11			WOS:000416421300002	10.1186/s13034-017-0195-y		#407	Myers 2017	Exclusion reason: Deemed irrelevant via abstract review
KABUKI MAKE-UP (NIIKAWA-KUROKI) SYNDROME IN 5 SPANISH CHILDREN	GALANGOMEZ, E; CARDESAGARCIA, JJ; CAMPOSAMPEDRO, FM; SALAMANCAMAESSO, C; MARTINEZFRIAS, ML; FRIAS, JL	We describe 5 Spanish children with Kabuki make-up syndrome (KMS)-3 females and 2 males-identified in Badajoz, Spain, between 1988 and 1990. All had the characteristic clinical and radiological manifestations of the syndrome. Psychomotor/mental retardation, postnatal growth deficiency, distinctive facial appearance, sagittal vertebral clefts, and dermatoglyphic abnormalities were present in all 5…	1995		AMERICAN JOURNAL OF MEDICAL GENETICS	59	3	276-282	WOS:A1995TE94800002	10.1002/ajmg.1320590303		#410	GALANGOMEZ 1995	Exclusion reason: Deemed irrelevant via abstract review
22q11.2 distal deletion syndrome: case presentation and review of the relevant literature	Matsuo, M.; Yamamoto, T.; Saito, K.		2018		EUROPEAN JOURNAL OF HUMAN GENETICS	26		950-950	WOS:000489312608054			#411	Matsuo 2018	Exclusion reason: Deemed irrelevant via abstract review
Exclusion of PITX2 mutations as a major cause of CHARGE association	Martin, DM; Probst, FJ; Fox, SE; Schimmenti, LA; Semina, EV; Hefner, MA; Belmont, JW; Camper, SA	CHARGE is a nonrandom association of ocular coloboma, congenital heart defects, atresia of the choanae, retarded growth and development, genital hypoplasia, and ear anomalies including deafness. The cause of CHARGE remains unknown; however, there is considerable evidence of an underlying genetic basis, as discussed by Tellier et al. [1996: Clin Genet 50:548-550; 1998: Am J Med Genet 76:402-409] a…	2002		AMERICAN JOURNAL OF MEDICAL GENETICS	111	1	27-30	WOS:000176822200004	10.1002/ajmg.10473		#415	Martin 2002	Exclusion reason: Deemed irrelevant via abstract review
De nova trisomy 22 due to an extra 22q-chromosome	Stoll, C; Medeiros, P; Pecheur, H; Schnebelen, A	Trisomy 22 is the most frequent trisomy, after trisomy 16, of the trisomies present in miscarriages. The children born with trisomy 22 have usually unbalanced translocations 11; 22 or mosaicisms. In a recent review Bacino et al. [1] were able to find 17 cases of children born with trisomy 22 including only 3 cases confirmed by molecular cytogenetics. We report a patient with an extra chromosome 2…	1997		ANNALES DE GENETIQUE	40	4	217-221	WOS:000071750200005			#418	Stoll 1997	Exclusion reason: Deemed irrelevant via abstract review
An Additional Patient with Mycophenolate Mofetil Embryopathy: Cardiac and Facial Analyses	Lin, Angela E.; Singh, Kathryn E.; Strauss, Arthur; Son Nguyen; Rawson, Kristyn; Kimonis, Virginia E.	We describe an infant male of Cambodian background who has typical craniofacial features of mycophenolate mofetil (MMF) embryopathy and a complex congenital heart defect (CHD) (double outlet right ventricle, mitral atresia, pulmonic stenosis, and total anomalous pulmonary venous return). Together with four case reports and the 20 patients included in two recent reviews, we report 24 (19 affected,…	2011		AMERICAN JOURNAL OF MEDICAL GENETICS PART A	155A	4	748-756	WOS:000288792700012	10.1002/ajmg.a.33934		#419	Lin 2011	Exclusion reason: Deemed irrelevant via abstract review
Broad Spectrum epidemiological contribution of cannabis and other substances to the teratological profile of northern New South Wales: geospatial and causal inference analysis	Reece, Albert Stuart; Hulse, Gary Kenneth	Background Whilst cannabis commercialization is occurring rapidly guided by highly individualistic public narratives, evidence that all congenital anomalies (CA) increase alongside cannabis use in Canada, a link with 21 CA's in Hawaii, and rising CA's in Colorado indicate that transgenerational effects can be significant and impact public health. It was therefore important to study Northern New S…	2020		BMC PHARMACOLOGY & TOXICOLOGY	21	1		WOS:000589078400001	10.1186/s40360-020-00450-1		#421	Reece 2020	Exclusion reason: Deemed irrelevant via abstract review
Broad Spectrum Epidemiological Contribution of Cannabis, Tobacco and Alcohol to the Teratological Profile of Northern New South Wales Dataset: Geospatial and Causal Inference Analysis	Reece, Albert	Background. Whilst cannabis commercialization is occurring rapidly guided by highly individualistic public narratives, evidence that all congenital anomalies (CA) increase alongside cannabis use in Canada, a link with 21 CAs in Hawaii, and rising CAs in Colorado indicate that transgenerational effects can be significant and impact public health. It was therefore important to study Northern New So…	2020		Mendeley Data				DRCI:DATA2020162019814237	10.17632/CJZFYKTZ5M.1		#422	Reece 2020	Exclusion reason: Deemed irrelevant via abstract review
De Novo Pericentric Inversion of Chromosome 9 in Congenital Anomaly	Jeong, Seon-Yong; Kim, Bo-Young; Yu, Jae Eun	Purpose: The pericentric inversion of chromosome 9 is one of the most common structural balanced chromosomal variations and has been found in both normal populations and patients with various abnormal phenotypes and diseases. The aim of this study was to re-evaluate the clinical impact of inv(9)(p11q13). Materials and Methods: We studied the karyotypes of 431 neonates with congenital anomalies at…	2010		YONSEI MEDICAL JOURNAL	51	5	775-780	WOS:000280522000023	10.3349/ymj.2010.51.5.775		#425	Jeong 2010	Exclusion reason: Deemed irrelevant via abstract review
COMBINED NOVEL PBX1 AND RET VARIANTS IN AN ADULT WITH SYNDROMIC RENAL HYPOPLASIA: A CASE REPORT.	Petzold, Friederike; Halbritter, Jan		2020		NEPHROLOGY DIALYSIS TRANSPLANTATION	35		356-356	WOS:000562392100709			#427	Petzold 2020	Exclusion reason: Deemed irrelevant via abstract review
CONGENITAL HEART-DISEASE IN CHARGE ASSOCIATION	WYSE, RKH; ALMAHDAWI, S; BURN, J; BLAKE, K	This study reviews the spectrum of congenital heart disease and associated anomalies in 59 patients with the CHARGE association. We have analyzed our clinical experience in managing the cardiovascular anomalies and have reviewed outcome and risk factors for mortality. This study also highlights problems of cardiac management in children born with multiple system involvement. Twenty patients have …	1993		PEDIATRIC CARDIOLOGY	14	2	75-81	WOS:A1993KU24300002	10.1007/BF00796983		#433	WYSE 1993	Exclusion reason: Deemed irrelevant via abstract review
Genome-wide association studies of structural birth defects: A review and commentary	Lupo, Philip J.; Mitchell, Laura E.; Jenkins, Mary M.	Background While there is strong evidence that genetic risk factors play an important role in the etiologies of structural birth defects, compared to other diseases, there have been relatively few genome-wide association studies (GWAS) of these conditions. We reviewed the current landscape of GWAS conducted for birth defects, noting novel insights, and future directions. Methods This article revi…	2019		BIRTH DEFECTS RESEARCH	111	18	1329-1342	WOS:000492527700001	10.1002/bdr2.1606		#435	Lupo 2019	Exclusion reason: Deemed irrelevant via abstract review
Description of a family with X-linked oculo-auriculo-vertebral spectrum associated with polyalanine tract expansion in ZIC3	Trimouille, Aurelien; Tingaud-Sequeira, Angele; Lacombe, Didier; Duelund Hjortshoj, Tina; Kreiborg, Sven; Buciek Hove, Hanne; Rooryck, Caroline	Oculo-auriculo-vertebral spectrum (OAVS) [MIM:164210], or Goldenhar syndrome, is a developmental disorder associating defects of structures derived from the first and second branchial arches. The genetic origin of OAVS is supported by the description of rare deleterious variants in a few causative genes, and several chromosomal copy number variations. We describe here a large family with eight ma…	2020		CLINICAL GENETICS	98	4	384-389	WOS:000571945800009	10.1111/cge.13811		#436	Trimouille 2020	Exclusion reason: Deemed irrelevant via abstract review
Maternal origin and clinical findings in a case with trisomy 22	Mihci, Ercan; Tacoy, Suekran; Yakut, Sezin; Ongun, Hakan; Keser, Ibrahim; Kilicarslan, Bahar; Bagci, Guelseren; Lueleci, Gueven	We report a newborn girl with multiple congenital anomalies whose chromosomal analysis showed complete trisomy 22. Her phenotype included microcephaly, epicanthus, hypertelorism, micrognathia, cleft palate, microtia, and preauricular tag. She died in the 24,h post-natal hour. Trisomy 22 was shown by fluorescence in situ hybridization technique and the parental origin of the extra chromosome was f…	2007		TURKISH JOURNAL OF PEDIATRICS	49	3	322-326	WOS:000250163900018			#438	Mihci 2007	Exclusion reason: Deemed irrelevant via abstract review
Teratogenicity of mycophenolate confirmed in a prospective study of the European Network of Teratology Information Services	Hoeltzenbein, Maria; Elefant, Elisabeth; Vial, Thierry; Finkel-Pekarsky, Victoriya; Stephens, Sally; Clementi, Maurizio; Allignol, Arthur; Weber-Schoendorfer, Corinna; Schaefer, Christof	After maternal exposure to mycophenolate in pregnancy a high number of fetal losses and a specific pattern of birth defects consisting of microtia, cleft lip, and other anomalies have been reported. However, so far, prospective data on pregnancy outcome allowing quantitative risk assessment are missing. We report on 57 prospectively ascertained pregnancies after maternal therapy with mycophenolat…	2012		AMERICAN JOURNAL OF MEDICAL GENETICS PART A	158A	3	588-596	WOS:000300498500017	10.1002/ajmg.a.35223		#439	Hoeltzenbein 2012	Exclusion reason: Deemed irrelevant via abstract review
RETINOIC ACID EMBRYOPATHY	LAMMER, EJ; CHEN, DT; HOAR, RM; AGNISH, ND; BENKE, PJ; BRAUN, JT; CURRY, CJ; FERNHOFF, PM; GRIX, AW; LOTT, IT; RICHARD, JM; SUN, SC		1985		NEW ENGLAND JOURNAL OF MEDICINE	313	14	837-841	WOS:A1985ARK9800001	10.1056/NEJM198510033131401		#440	LAMMER 1985	Exclusion reason: Deemed irrelevant via abstract review
Encephalocele-Radial, Cardiac, Gastrointestinal, Anal/Renal Anomalies: Novel Evidence for a New Condition?	Valdez, Carolina M.; Altmayer, Stephan P. L.; Barrow, McArthur A.; Telles, Jorge A. B.; Betat, Rosilene da S.; Zen, Paulo R. G.; Rosa, Rafael F. M.	The association between encephalocele and radial defects is considered uncommon. These features have been occasionally described separately in certain recurrent conditions such as VACTERL association, oculo-auriculo-vertebral spectrum and Edwards syndrome (trisomy 18). DK-phocomelia is a rare syndrome characterized by both findings. However, Froster-Iskenius and Meinecke [1992, Clin Dysmorphol 1:…	2014		AMERICAN JOURNAL OF MEDICAL GENETICS PART A	164	5	1085-1091	WOS:000334290300001	10.1002/ajmg.a.36426		#442	Valdez 2014	Exclusion reason: Deemed irrelevant via abstract review
Epidemiology of birth defects based on a birth defect surveillance system in Southern Jiangsu, China, 2014-2018	Zhou, Ying; Mao, Xueqin; Zhou, Hua; Qin, Zhiqiang; Wang, Li; Cai, Zhengmao; Yu, Bin	Introduction: Changzhou has been confronted with great challenges in birth defects (BDs) prevention, as the prevalence rates of BDs in Changzhou increased rapidly. The aims of this study were to describe the epidemiology of BDs in perinatal infants (PIs, including dead fetus, stillbirth, or live birth between 28 weeks of gestation and 7 days after birth) in Changzhou during the period from 2014 t…	2022		JOURNAL OF MATERNAL-FETAL & NEONATAL MEDICINE	35	4	745-751	WOS:000516728000001	10.1080/14767058.2020.1731459		#443	Zhou 2022	Exclusion reason: Deemed irrelevant via abstract review
Monarch-Initiative/Mondo-Build: 2018-02-19 Release	Mungall, Chris; Vasilevsky, Nicole	New Terms MONDO:0021722 ! vulvodynia MONDO:0021723 ! vaginismus MONDO:0021725 ! Abderhalden-Kaufmann-Lignac syndrome MONDO:0021726 ! abdominal cystic lymphangioma MONDO:0021727 ! aberrant subclavian artery MONDO:0021745 ! psychosocial short stature MONDO:0021747 ! acanthamoeba infectious disease MONDO:0021752 ! Achard-Thiers syndrome MONDO:0021758 ! acquired agranulocytosis MONDO:0021759 ! acquir…	2018		Zenodo				DRCI:DATA2019063015271857	10.5281/zenodo.1181898		#445	Mungall 2018	Exclusion reason: Deemed irrelevant via abstract review
Prenatal growth in South American populations - II. Intra-uterine growth retardation and birth defect	Lopez-Camelo, J. S.; Dutra, M. G.; Castilla, E. E.	This work attempts to identify the portion of intrauterine growth retardation (IUGR) related to specific types of birth defects, after adjustment for two major determinants of IUGR, previously identified for this birth sample: maternal age and maternal education. A multiple regression analysis of the risk for IUGR in 24 types of birth defects was performed against a matched control group of the s…	1994		Acta Medica Auxologica (Milan)	25	2	107-113	BCI:BCI199497334537			#447	Lopez-Camelo 1994	Exclusion reason: Deemed irrelevant via abstract review
Walker-Warburg syndrome	Schober, Patrick; Dettwiler, Saskia	Muscle Eye Brain disease shares many characteristics with Walker-Warburg syndrome and has sometimes been used as synonym. However, most authors consider the two entities as different syndromes. Lissencephaly type II is also sometimes used as synonym, but is actually a broader term applying also to other similar syndromes with cobblestone lissencephaly.Disease summary: Walker-Warburg syndrome (WWS…	2019		ANASTHESIOLOGIE & INTENSIVMEDIZIN	60		S130-S136	WOS:000765836800002	10.19224/ai2019.S130		#448	Schober 2019	Exclusion reason: Deemed irrelevant via abstract review
Anaesthesia recommendations for Walker-Warburg syndrome	Schober, Patrick; Dettwiler, Saskia	Synonyms: Warburg syndrome, HARD (hydrocephalus, agyria, retinal dysplasia) or HARDE (E for encephalocele) syndrome, Chemke syndrome, Cerebro-ocular dysplasia-muscular dystrophy syndrome, cerebro-ocular dysgenesis, Pagon syndrome.Muscle Eye Brain disease shares many characteristics with Walker-Warburg syndrome and has sometimes been used as synonym. However, most authors consider the two entities…	2019		ANASTHESIOLOGIE & INTENSIVMEDIZIN	60		S130-S136	WOS:000467535600002			#449	Schober 2019	Exclusion reason: Deemed irrelevant via abstract review
Fluorescence-guided surgery: National trends in adoption and application in pediatric surgery	Zeineddin, S.; Linton, S.; Inge, M.; De Boer, C.; Hu, A.; Goldstein, S.D.; Lautz, T.B.	Background: Fluorescence-guided surgery (FGS) with indocyanine green (ICG) is a rapidly diffusing surgical innovation, but its utilization in pediatrics remains unknown. We present a cross-sectional descriptive analysis of trends from a national database. Methods: The Pediatric Health Information System (PHIS) database was queried for patient encounters between January 2016 and July 2021 with an …	2023		Journal of Pediatric Surgery	58	4	689-694		10.1016/j.jpedsurg.2022.12.016		#451	Zeineddin 2023	Exclusion reason: Deemed irrelevant via abstract review
Congenital facial nerve palsy: Single center study	Baelen, H.; Esschendal, A.-M.; De Brucker, Y.; Foulon, I.; Topsakal, V.; Gordts, F.	Objectives: This study will list the most common comorbidities of congenital facial nerve palsy and how to detect and treat them, with special attention for ENT-problems such as hearing loss. Congenital facial nerve palsy is a very rare entity but in UZ Brussels hospital there was a follow-up of 16 children in the last 30 years. Methods: Literature review has been done, combined with thorough res…	2023		Frontiers in Pediatrics	11				10.3389/fped.2023.1077238		#452	Baelen 2023	Exclusion reason: Deemed irrelevant via abstract review
Risk of birth defects by pregestational type 1 or type 2 diabetes: National Birth Defects Prevention Study, 1997Ð2011	Marchincin, S.L.; Howley, M.M.; Van Zutphen, A.R.; Fisher, S.C.; Nestoridi, E.; Tinker, S.C.; Browne, M.L.; National Birth Defects Prevention Study	Background: Previous studies found consistent associations between pregestational diabetes and birth defects. Given the different biological mechanisms for type 1 (PGD1) and type 2 (PGD2) diabetes, we used National Birth Defects Prevention Study (NBDPS) data to estimate associations by diabetes type. Methods: The NBDPS was a study of major birth defects that included pregnancies with estimated de…	2023		Birth Defects Research	115	1	56-66		10.1002/bdr2.2050		#455	Marchincin 2023	Exclusion reason: Deemed irrelevant via abstract review
An infant with congenital heart defects and proteinuria: a case report	Liu, D.; Wang, Y.	Background: Branchio-Oto-Renal (BOR) Syndrome is a rare autosomal disorder with a wide variety of clinical manifestations and a high degree of heterogeneity. Typical clinical manifestations of BOR syndrome include deafness, preauricular fistula, abnormal gill slits, and renal malformations. However, atypical phenotypes such as congenital hip dysplasia, congenital heart anomaly or facial nerve par…	2022		BMC Pediatrics	22	1			10.1186/s12887-022-03705-4		#456	Liu 2022	Exclusion reason: Deemed irrelevant via abstract review
TBX6 as a cause of a combined skeletal-kidney dysplasia syndrome	Li, G.; Strong, A.; Wang, H.; Kim, J.-S.; Watson, D.; Zhao, S.; Vaccaro, C.; Hartung, E.; Hakonarson, H.; Zhang, T.J.; Giampietro, P.F.; Wu, N.	TBX6 encodes transcription-factor box 6, a transcription factor critical to paraxial mesoderm segmentation and somitogenesis during embryonic development. TBX6 haploinsufficiency is believed to drive the skeletal and kidney phenotypes associated with the 16p11.2 deletion syndrome. Heterozygous and biallelic variants in TBX6 are associated with vertebral and rib malformations (TBX6-associated cong…	2022		American Journal of Medical Genetics, Part A	188	12	3469-3481		10.1002/ajmg.a.62972		#457	Li 2022	Exclusion reason: Deemed irrelevant via abstract review
Supernumerary derivative 22 chromosome resulting from novel constitutional non-Robertsonian translocation: t(20;22)ÑCase Report	Manju, H.C.; Bevinakoppamath, S.; Bhat, D.; Prashant, A.; Kadandale, J.S.; Sairam, P.V.V.G.	Background: Maternal non-Robertsonian translocation-t(20;22)(q13;q11.2) between chromosomes 20 and 22resulting in an additional complex small supernumerary marker chromosome as derivative (22)inherited to the proband is not been reported yet. Case presentation: A 4Êyears old boy with a history of developmental delay, low set ears, and facial dysmorphism was presented to the genetic clinic. Periau…	2022		Molecular Cytogenetics	15	1			10.1186/s13039-022-00591-4		#458	Manju 2022	Exclusion reason: Deemed irrelevant via abstract review
Survival of children with rare structural congenital anomalies: a multi-registry cohort study	Coi, A.; Santoro, M.; Pierini, A.; Rankin, J.; Glinianaia, S.V.; Tan, J.; Reid, A.-K.; Garne, E.; Loane, M.; Given, J.; Ballardini, E.; Cavero-Carbonell, C.; de Walle, H.E.K.; Gatt, M.; Garca-Villodre, L.; Gissler, M.; Jordan, S.; Kiuru-Kuhlefelt, S.; Kjaer Urhoj, S.; Klungs¿yr, K.; Lelong, N.; Lutke, L.R.; Neville, A.J.; Rahshenas, M.; Scanlon, I.; Wellesley, D.; Morris, J.K.	Background: Congenital anomalies are the leading cause of perinatal, neonatal and infant mortality in developed countries. Large long-term follow-up studies investigating survival beyond the first year of life in children with rare congenital anomalies are costly and sufficiently large standardized cohorts are difficult to obtain due to the rarity of some anomalies. This study aimed to investigat…	2022		Orphanet Journal of Rare Diseases	17	1			10.1186/s13023-022-02292-y		#459	Coi 2022	Exclusion reason: Deemed irrelevant via abstract review
Frequency of chromosome 22q11.2 deletion among newborns with non-syndromic congenital heart defects from western Mexico	Fabin-Morales, G.E.; Bobadilla-Morales, L.; Pea-Padilla, C.; Nieto-Garca, R.; Rivera-Ramrez, P.B.; Corona-Rivera, A.; Mrquez-Mora, A.; Macas-Salcedo, G.; Cuero-Quezada, I.; Corona-Rivera, J.R.	Background: Congenital heart defects (CHD) are among the most frequent manifestations of 22q11.2 deletion syndrome. Although we found relatively few studies aimed at specifically detecting 22q11.2 deletion in newborns (NB) with CHD, none of them has been performed in Mexico. Methods: We conducted a prospective hospital-based study from January 2017 to March 2021 in the Genetics and Pediatric Card…	2022		Boletin Medico del Hospital Infantil de Mexico	79	6	369-375		10.24875/BMHIM.22000078		#460	Fabin-Morales 2022	Exclusion reason: Deemed irrelevant via abstract review
Fetal malformations associated with exposure to mycophenolic acid during the first trimester	Khan, F.; Syed, F.; AbdulMuthalib, H.; Dammas, N.; Al Alaiyan, S.; Al Hazzani, F.; Kattan, A.; Bin Jabr, M.; Bin Manea, A.; Almidani, E.	Mycophenolic acid [MPA] is a powerful inhibitor of lymphocyte proliferation. Although this drug has been used across the globe for various maternal comorbidities, multiple concerns have been raised regarding its teratogenic effects. The Food and Drug Administration has changed its category to drug category D (evidence of fetal risk) in 2007. A wide range of congenital malformations in infants bor…	2022		International Journal of Pediatrics and Adolescent Medicine	9	3	171-173		10.1016/j.ijpam.2022.02.002		#461	Khan 2022	Exclusion reason: Deemed irrelevant via abstract review
O'Donnell-Luria-Rodan syndrome: description of a second multinational cohort and refinement of the phenotypic spectrum	Velmans, C.; O'Donnell-Luria, A.H.; Argilli, E.; Tran Mau-Them, F.; Vitobello, A.; Chan, M.C.Y.; Fung, J.L.-F.; Rech, M.; Abicht, A.; Aubert Mucca, M.; Carmichael, J.; Chassaing, N.; Clark, R.; Coubes, C.; Denomm-Pichon, A.-S.; De Dios, J.K.; England, E.; Funalot, B.; Gerard, M.; Joseph, M.; Kennedy, C.; Kumps, C.; Willems, M.; Van De Laar, I.M.B.H.; Aarts-Tesselaar, C.; Van Slegtenhorst, M.; Le…	Background O'Donnell-Luria-Rodan syndrome (ODLURO) is an autosomal-dominant neurodevelopmental disorder caused by pathogenic, mostly truncating variants in KMT2E. It was first described by O'Donnell-Luria et al in 2019 in a cohort of 38 patients. Clinical features encompass macrocephaly, mild intellectual disability (ID), autism spectrum disorder (ASD) susceptibility and seizure susceptibility. M…	2022		Journal of Medical Genetics	59	7	697-705		10.1136/jmedgenet-2020-107470		#462	Velmans 2022	Exclusion reason: Deemed irrelevant via abstract review
Chromosome 9 Inversion: Pathogenic or Benign? A Comprehensive Systematic Review of all Clinical Reports	Mohsen-Pour, N.; Talebi, T.; Naderi, N.; Moghadam, M.H.; Maleki, M.; Kalayinia, S.	Background: Inversion of chromosome 9 (inv[9]) is known as one of the most common structural balanced chromosomal variations. Chromosome 9 is highly susceptible to structural rearrangements, specifically to pericentric inversions. Various investigators have posited that inv(9) with different breakpoints could be the cause of several abnormal conditions in individuals, whereas others have consider…	2022		Current Molecular Medicine	22	5	385-400		10.2174/1566524021666210806161128		#463	Mohsen-Pour 2022	Exclusion reason: Deemed irrelevant via abstract review
Diagnostic yield of whole exome data in fetuses aborted for conotruncal malformations	Shi, J.-W.; Cao, H.; Hong, L.; Ma, J.; Cui, L.; Zhang, Y.; Song, X.; Liu, J.; Yang, Y.; Lv, Q.; Zhang, L.; Wang, J.; Xie, M.	Objective: We investigated a custom congenital heart disease (CHD) geneset to assess the diagnostic value of whole-exome sequencing (WES) in karyotype- andÊcopy number variation (CNV)-negative aborted fetuses with conotruncal defects (CTDs), and to explore the impact of postnatal phenotyping on genetic diagnosis. Methods: We sequentially analyzed CNV-seq and WES data from 47 CTD fetuses detected …	2022		Prenatal Diagnosis	42	7	852-861		10.1002/pd.6147		#464	Shi 2022	Exclusion reason: Deemed irrelevant via abstract review
Anatomical and audiological considerations in branchiootorenal syndrome: A systematic review	Biggs, K.; Crundwell, G.; Metcalfe, C.; Muzaffar, J.; Monksfield, P.; Bance, M.	Objective: Establish anatomical considerations, audiological outcomes, and optimal management in patients with branchiootic/branchiootorenal syndrome (BO/BOR). Methods: Databases reviewed: Medline, Pubmed, Embase, Web of Science, Cochrane Collection, and ClinicalTrials.gov. Clinical or radiological studies of patients with BOR syndrome describing either the audiological profile or anatomical chan…	2022		Laryngoscope Investigative Otolaryngology	7	2	540-563		10.1002/lio2.749		#465	Biggs 2022	Exclusion reason: Deemed irrelevant via abstract review
Expanding the genotypic spectrum of TXNL4A variants in Burn-McKeown syndrome	Wood, K.A.; Ellingford, J.M.; Thomas, H.B.; Douzgou, S.; Beaman, G.M.; Hobson, E.; Prescott, K.; O'Keefe, R.T.; Newman, W.G.; Genomics UK Research Consortium	The developmental disorder Burn-McKeown Syndrome (BMKS) is characterised by choanal atresia and specific craniofacial features. BMKS is caused by biallelic variants in the pre-messenger RNA splicing factor TXNL4A. Most patients have a loss-of-function variant in trans with a 34-base pair (bp) deletion (type 1 _34) in the promoter region. Here, we identified two patients with BMKS. One individual …	2022		Clinical Genetics	101	2	255-259		10.1111/cge.14082		#466	Wood 2022	Exclusion reason: Deemed irrelevant via abstract review
A Rare Case Report of Edwards Syndrome with Immature Teratoma in Submandibular Region and Literature ReviewÊ	Gerakova, E.; Genova, S.	Trisomy 18 (Edward syndrome) was first described by Edwards et al. in 1960. The condition is the second most common autosomal trisomy syndrome in males. The prevalence in infants is estimated as 1/6000-1/8000. Those affected have a high mortality rate Ð only 4% may survive their first year. The study illustrates the first reported case of Edwards syndrome with immature teratoma in submandibular r…	2022		Folia Medica	64	2	348-353		10.3897/folmed.64.e61024		#467	Gerakova 2022	Exclusion reason: Deemed irrelevant via abstract review
Genetic and Phenotypic Variability in Chinese Patients With Branchio-Oto-Renal or Branchio-Oto Syndrome	Feng, H.; Xu, H.; Chen, B.; Sun, S.; Zhai, R.; Zeng, B.; Tang, W.; Lu, W.	Background: Branchio-oto-renal syndrome (BOR) and branchio-oto syndrome (BOS) are rare autosomal dominant disorders defined by varying combinations of branchial, otic, and renal anomalies. Here, we characterized the clinical features and genetic etiology of BOR/BOS in several Chinese families and then explored the genotypes and phenotypes of BOR/BOS-related genes, as well as the outcomes of audit…	2021		Frontiers in Genetics	12				10.3389/fgene.2021.765433		#471	Feng 2021	Exclusion reason: Deemed irrelevant via abstract review
Exposure to Propylthiouracil in the First Trimester of Pregnancy and Birth Defects: A Study at a Single Institution	Yoshihara, A.; Noh, J.Y.; Watanabe, N.; Fukushita, M.; Matsumoto, M.; Suzuki, N.; Hoshiyama, A.; Suzuki, A.; Mitsumatsu, T.; Kinoshita, A.; Mikura, K.; Yoshimura, R.; Sugino, K.; Ito, K.	Context: Medical treatment of Graves disease during the first trimester has been the subject of controversy ever since treatment with an antithyroid drug during the first trimester was reported to possibly be associated with an increased risk of birth defects in newborns. Objective: We investigated whether the incidence of birth defects among newborns born to mothers with Graves disease (GD) trea…	2021		Journal of the Endocrine Society	5	3			10.1210/jendso/bvaa204		#478	Yoshihara 2021	Exclusion reason: Deemed irrelevant via abstract review
Novel Mutation in the IDS Gene in Hunter Syndrome Associated with Severe Cardiac Lesions	Satekge, T.M.; Honey, E.M.; Pitso, B.; Dercksen, M.; Pillay, T.S.		2021		Clinical Chemistry	67	3	564-566		10.1093/clinchem/hvaa334		#479	Satekge 2021	Exclusion reason: Deemed irrelevant via abstract review
Developing algorithms for identifying major structural birth defects using automated electronic health data	Kharbanda, E.O.; Vazquez-Benitez, G.; DeSilva, M.B.; Spaulding, A.B.; Daley, M.F.; Naleway, A.L.; Irving, S.A.; Klein, N.P.; Tseng, H.F.; Jackson, L.A.; Hambidge, S.J.; Olaiya, O.; Panozzo, C.A.; Myers, T.R.; Romitti, P.A.	Purpose: Given the 2015 transition to International Classification of Diseases, Tenth Revision, Clinical Modification (ICD-10-CM) diagnostic coding, updates to our previously published algorithms for major structural birth defects (BDs) were necessary. Aims of this study were to update, validate, and refine algorithms for identifying selected BDs, and then to use these algorithms to describe BD p…	2021		Pharmacoepidemiology and Drug Safety	30	2	266-274		10.1002/pds.5177		#481	Kharbanda 2021	Exclusion reason: Deemed irrelevant via abstract review
Prevalence of structural birth defects among infants with Down syndrome, 2013Ð2017: A US population-based study	Heinke, D.; Isenburg, J.L.; Stallings, E.B.; Short, T.D.; Le, M.; Fisher, S.; Shan, X.; Kirby, R.S.; Nguyen, H.H.; Nestoridi, E.; Nembhard, W.N.; Romitti, P.A.; Salemi, J.L.; Lupo, P.J.; for the National Birth Defects Prevention Network	Background: Down syndrome is the most common chromosomal disorder at birth and is often accompanied by structural birth defects. Current data on major structural defects in this population are limited. Methods: States and territorial population-based surveillance programs submitted data on identified cases of Down syndrome and identified structural birth defects during 2013Ð2017. We estimated pre…	2021		Birth Defects Research	113	2	189-202		10.1002/bdr2.1854		#483	Heinke 2021	Exclusion reason: Deemed irrelevant via abstract review
Diagnostic challenges in Goldenhar syndrome Ð a case report	Pariza, P.C.; Dima, V.; Grigoriu, C.; Berceanu, C.; Georgescu, T.-A.; Mihai, B.-M.; Gheorghe, C.-M.; Bohiltea, R.E.	Goldenhar syndrome, also known as oculo-auriculo-vertebral syndrome, represents a rare congenital complex of anomalies, involving the development of the first and second brachial arches during the first embrionary stage. In addition to the craniofacial disorders, Goldenhar syndrome can include central nervous system, heart, skeleton or kidneys pathologies as well as vertebral defects. We present …	2021		Romanian Journal of Pediatrics	70	4	270-272		10.37897/RJP.2021.4.13		#484	Pariza 2021	Exclusion reason: Deemed irrelevant via abstract review
Exomphalos without other prenatally detected anomalies: Perinatal outcomes from 22 years of population-based data	Grover, R.; Collins, A.L.; Wellesley, D.	Objective: To ascertain the perinatal outcomes for an apparently isolated exomphalos detected by prenatal ultrasound. Method: Our dataset captures cases from 614 321 births in the Wessex region of England and the Channel Isles on all cases of pre- or postnatally diagnosed exomphalos from 1994 to 2015. Ascertainment was >95%. Results: Three hundred and thirty five cases were reported to the regist…	2020		Prenatal Diagnosis	40	10	1310-1314		10.1002/pd.5782		#488	Grover 2020	Exclusion reason: Deemed irrelevant via abstract review
Ocular features of Townes-Brocks syndrome	Valikodath, N.G.; Jain, S.; Miller, M.; Kaufman, L.M.	Townes-Brocks syndrome (TBS) is a rare genetic syndrome associated with heterozygous mutations in SALL1 and characterized by abnormalities of the anus, ear, and thumb. Ophthalmic findings have been rarely reported and include congenital cataract, microphthalmia, optic nerve atrophy, coloboma, epibulbar dermoid, and dysinnervation patterns, such as Duane syndrome and gustatory lacrimation. We repo…	2020		Journal of AAPOS	24	2	115-118		10.1016/j.jaapos.2019.12.004		#493	Valikodath 2020	Exclusion reason: Deemed irrelevant via abstract review
Two patients of trisomy 21 with transient abnormal myelopoiesis with hypereosinophilia without blasts in peripheral blood smears	Okamoto, T.; Nagaya, K.; Sugiyama, T.; Aoyama, A.; Nii, M.; Azuma, H.	Clinical diagnosis of transient abnormal myelopoiesis (TAM) relies on the detection of characteristic blasts and leukocytosis in peripheral blood. We report two patients of trisomy 21 with TAM with hypereosinophilia, who had neither circulating blasts nor leukocytosis. Genetic testing of polymorphonuclear leukocytes isolated from whole blood revealed heterozygous mutations in GATA1, suggesting th…	2020		Pediatric Hematology and Oncology	38	2	168-173		10.1080/08880018.2020.1826070		#496	Okamoto 2020	Exclusion reason: Deemed irrelevant via abstract review
Population-based birth defects data in the United States, 2012Ð2016: A focus on abdominal wall defects	Stallings, E.B.; Isenburg, J.L.; Short, T.D.; Heinke, D.; Kirby, R.S.; Romitti, P.A.; Canfield, M.A.; O'Leary, L.A.; Liberman, R.F.; Forestieri, N.E.; Nembhard, W.N.; Sandidge, T.; Nestoridi, E.; Salemi, J.L.; Nance, A.E.; Duckett, K.; Ramirez, G.M.; Shan, X.; Shi, J.; Lupo, P.J.	Background/Objectives: In this report, the National Birth Defects Prevention Network (NBDPN) examines and compares gastroschisis and omphalocele for a recent 5-year birth cohort using data from 30 population-based birth defect surveillance programs in the United States. Methods: As a special call for data for the 2019 NBDPN Annual Report, state programs reported expanded data on gastroschisis and…	2019		Birth Defects Research	111	18	1436-1447		10.1002/bdr2.1607		#497	Stallings 2019	Exclusion reason: Deemed irrelevant via abstract review
Nuclear radiation and prevalence of structural birth defects among infants born to women from the Marshall Islands	Nembhard, W.N.; McElfish, P.A.; Ayers, B.; Collins, R.T.; Shan, X.; Rabie, N.Z.; Zarate, Y.A.; Maity, S.; Cen, R.; Robbins, J.A.	Background: With their unique history of exposure to extensive nuclear testing between 1946 and 1958, descendants of Marshall Island residents may have underappreciated genetic abnormalities, increasing their risk of birth defects. Methods: We conducted a retrospective cohort study of resident women with at least one singleton live birth between 1997 and 2013 in northwest Arkansas using state bir…	2019		Birth Defects Research	111	16	1192-1204		10.1002/bdr2.1551		#499	Nembhard 2019	Exclusion reason: Deemed irrelevant via abstract review
Birth defects surveillance: experiences in Argentina and Colombia	Groisman, B.; Liascovich, R.; Bidondo, M.P.; Barbero, P.; Duarte, S.; Tellechea, A.L.; Holgun, J.; Rodrguez, C.; Hurtado-Villa, P.; Caicedo, N.; Botta, G.; Zarante, I.	Birth defects (BDs) are structural or functional anomalies, sporadic or hereditary, of prenatal origin. Public health surveillance is defined as the ongoing systematic collection, analysis, and interpretation of outcome-specific data for use in the planning, implementation, and evaluation of public health practice. BD surveillance systems may have different characteristics according to design, co…	2019		Journal of Community Genetics	10	3	385-393		10.1007/s12687-018-00403-6		#501	Groisman 2019	Exclusion reason: Deemed irrelevant via abstract review
Fetal carotid-jugular fistula: A case report	Hu, J.; Zeng, X.; Yuan, X.	Rationale:Fetal carotid-jugular fistula is an extremely rare clinical entity that presents as an abnormal passage between the carotid artery and the jugular vein. It is difficult to treat and the chance for a cure is very low. The fetal carotid-jugular fistula causes congestive heart failure and death of the fetus.Patient concerns:We report a case of fetal carotid-jugular fistula diagnosed at 27 …	2019		Medicine (United States)	98	28			10.1097/MD.0000000000016250		#502	Hu 2019	Exclusion reason: Deemed irrelevant via abstract review
Systemic medications used in treatment of common dermatological conditions: safety profile with respect to pregnancy, breast feeding and content in seminal fluid	Brown, S.M.; Aljefri, K.; Waas, R.; Hampton, P.	Prescribing for pregnant or lactating patients and male patients wishing to father children can be a difficult area for dermatologists. There is a lack of review articles of commonly used systemic medications in dermatology with respect to their effects on developing embryogenesis and their potential transfer across the placenta, in breast milk and in seminal fluid. This paper aims to provide an …	2019		Journal of Dermatological Treatment	30	1	18-Feb		10.1080/09546634.2016.1202402		#505	Brown 2019	Exclusion reason: Deemed irrelevant via abstract review
Perinatal follow-up of children born after preimplantation genetic diagnosis between 1995 and 2014	Heijligers, M.; van Montfoort, A.; Meijer-Hoogeveen, M.; Broekmans, F.; Bouman, K.; Homminga, I.; Dreesen, J.; Paulussen, A.; Engelen, J.; Coonen, E.; van der Schoot, V.; van Deursen-Luijten, M.; Muntjewerff, N.; Peeters, A.; van Golde, R.; van der Hoeven, M.; Arens, Y.; de Die-Smulders, C.	Purpose: We aim to evaluate the safety of PGD. We focus on the congenital malformation rate and additionally report on adverse perinatal outcome. Methods: We collated data from a large group of singletons and multiples born after PGD between 1995 and 2014. Data on congenital malformation rates in live born children and terminated pregnancies, misdiagnosis rate, birth parameters, perinatal mortali…	2018		Journal of Assisted Reproduction and Genetics	35	11	1995-2002		10.1007/s10815-018-1286-2		#506	Heijligers 2018	Exclusion reason: Deemed irrelevant via abstract review
New prognostic classification and managements in infants with esophageal atresia	Yamoto, M.; Nomura, A.; Fukumoto, K.; Takahashi, T.; Nakaya, K.; Sekioka, A.; Yamada, Y.; Urushihara, N.	Purpose: The aim of this study was to investigate the risk factors for in hospital mortality in infants with esophageal atresia (EA) without critical chromosome abnormality disorders and develop a new prognostic classification to assess the influence of external risk factors on the prognosis of EA, which could provide more effective treatment strategies in clinical practice. Methods: A retrospect…	2018		Pediatric Surgery International	34	10	1019-1026		10.1007/s00383-018-4322-5		#507	Yamoto 2018	Exclusion reason: Deemed irrelevant via abstract review
Cluster analysis describes constellations of cardiac anomalies presenting in spinal anomaly patients	Passias, P.G.; Poorman, G.W.; Vasquez-Montes, D.; Wang, C.; Jalai, C.; Horn, S.R.; Steinmetz, L.M.; Bortz, C.A.; Segreto, F.A.; Moon, J.; Zhou, P.L.; Diebo, B.G.; Vira, S.	Background: Cardiac anomalies are prevalent in patients with bony spinal anomalies. Prior studies evaluating incidences of bony congenital anomalies of the spine are limited. The KidsÕ Inpatient Database (KID) yields national discharge estimates of rare pediatric conditions like congenital disorders. This study utilized cluster analysis to study patterns of concurrent vertebral anomalies, anal at…	2018		Acta Neurochirurgica	160	8	1613-1619		10.1007/s00701-018-3596-7		#511	Passias 2018	Exclusion reason: Deemed irrelevant via abstract review
Dentofacial characteristics in a child with MeierÐGorlin syndrome: A rare case report	Morankar, R.G.; Goyal, A.; Gauba, K.; Kapur, A.	MeierÐGorlin syndrome (MGS) is a rare autosomal recessive disorder characterized by the triad of microtia, absent or small patellae and short stature. The other associated clinical features may include developmental delay, congenital pulmonary emphysema, gastro-esophageal reflux, urogenital anomalies, such as cryptorchidism and feeding problems. The facial characteristics during childhood are typ…	2018		Saudi Dental Journal	30	3	260-264		10.1016/j.sdentj.2018.04.004		#512	Morankar 2018	Exclusion reason: Deemed irrelevant via abstract review
Trends in the prevalences of selected birth defects in Korea (2008Ð2014)	Ko, J.-K.; Lamichhane, D.K.; Kim, H.-C.; Leem, J.-H.	Little information is available on the prevalences of birth defects in Korea. The aims of this study were to estimate recent prevalences of selected birth defects and to analyze the prevalence trends of these defects during the period from 2008 to 2014. Prevalences were calculated for 69 major birth defects using health insurance claim data obtained from the Korea National Health Insurance Servic…	2018		International Journal of Environmental Research and Public Health	15	5			10.3390/ijerph15050923		#514	Ko 2018	Exclusion reason: Deemed irrelevant via abstract review
Clinically diverse phenotypes and genotypes of patients with branchio-oto-renal syndrome	Unzaki, A.; Morisada, N.; Nozu, K.; Ye, M.J.; Ito, S.; Matsunaga, T.; Ishikura, K.; Ina, S.; Nagatani, K.; Okamoto, T.; Inaba, Y.; Ito, N.; Igarashi, T.; Kanda, S.; Ito, K.; Omune, K.; Iwaki, T.; Ueno, K.; Yahata, M.; Ohtsuka, Y.; Nishi, E.; Takahashi, N.; Ishikawa, T.; Goto, S.; Okamoto, N.; Iijima, K.	Branchio-oto-renal (BOR) syndrome is a rare autosomal dominant disorder characterized by branchiogenic anomalies, hearing loss, and renal anomalies. The aim of this study was to reveal the clinical phenotypes and their causative genes in Japanese BOR patients. Patients clinically diagnosed with BOR syndrome were analyzed by direct sequencing, multiplex ligation-dependent probe amplification (MLPA…	2018		Journal of Human Genetics	63	5	647-656		10.1038/s10038-018-0429-8		#515	Unzaki 2018	Exclusion reason: Deemed irrelevant via abstract review
Cleft lip and palate in CHARGE syndrome: Phenotypic features that influence management	Isaac, K.V.; Ganske, I.M.; Rottgers, S.A.; Lim, S.Y.; Mulliken, J.B.	Objective: Infants with syndromic cleft lip and/or cleft palate (CL/P) often require more complex care than their nonsyndromic counterparts. Our purpose was to (1) determine the prevalence of CL/P in patients with CHARGE syndrome and (2) highlight factors that affect management in this subset of children. Design: This is a retrospective review from 1998 to 2016. Patients: Patients with CHARGE syn…	2018		Cleft Palate-Craniofacial Journal	55	3	342-347		10.1177/1055665617738994		#516	Isaac 2018	Exclusion reason: Deemed irrelevant via abstract review
Maternal report of fever from cold or flu during early pregnancy and the risk for noncardiac birth defects, National Birth Defects Prevention Study, 1997Ð2011	Waller, D.K.; Hashmi, S.S.; Hoyt, A.T.; Duong, H.T.; Tinker, S.C.; Gallaway, M.S.; Olney, R.S.; Finnell, R.H.; Hecht, J.T.; Canfield, M.A.; the National Birth Defects Prevention Study	Background: As maternal fever affects approximately 6Ð8% of early pregnancies, it is important to expand upon previous observations of an association between maternal fever and birth defects. Methods: We analyzed data from the National Birth Defects Prevention Study, a multistate, case-control study of major structural birth defects. Telephone interviews were completed by mothers of cases (n = 17…	2018		Birth Defects Research	110	4	342-351		10.1002/bdr2.1147		#517	Waller 2018	Exclusion reason: Deemed irrelevant via abstract review
A case of branchio-oto syndrome caused by EYA1 mutation	Nakanishi, H.; Endo, S.; Yamatodani, T.; Mineta, H.	Branchio-oto-renal (BOR) syndrome is an autosomal dominant disorder characterized by branchio-genic malformations, hearing loss, and renal malformations. Subjects with BOR syndrome who do not have renal malformations are said to have branchio-oto syndrome (BOS). Here, we present a case of BOS caused by an EYA1 mutation. A five-month-old boy was brought to our hospital for an audiologic assessment…	2018		Practica Otologica, Supplement	152		106-107		10.5631/jibirinsuppl.152.106		#519	Nakanishi 2018	Exclusion reason: Deemed irrelevant via abstract review
Phenotypic and genotypic aspects of Townes-Brock syndrome: Case report of patient in southern Brazil with a new SALL1 hotspot region nonsense mutation	Liberalesso, P.B.N.; Cordeiro, M.L.; Karuta, S.C.V.; Koladicz, K.R.J.; Nitsche, A.; Zeigelboim, B.S.; Raskin, S.; Rauchman, M.	Background: Townes-Brocks syndrome (TBS) is a rare autosomal dominant condition characterized by renal, anal, limb, and auditory abnormalities. TBS diagnosis can be challenging in settings where genetic analysis is not readily available. TBS traits overlap with those of Goldenhar and VACTERL syndromes. Case presentation: Here, we present the case of a 5-year-old Brazilian boy born with an anorect…	2017		BMC Medical Genetics	18	1			10.1186/s12881-017-0483-7		#521	Liberalesso 2017	Exclusion reason: Deemed irrelevant via abstract review
Identification of causative variants in TXNL4A in Burn-McKeown syndrome and isolated choanal atresia	Goos, J.A.C.; Swagemakers, S.M.A.; Twigg, S.R.F.; Van Dooren, M.F.; Hoogeboom, A.J.M.; Beetz, C.; Gnther, S.; Magielsen, F.J.; Ockeloen, C.W.; Ramos-Arroyo, M.A.; Pfundt, R.; Yntema, H.G.; Van Der Spek, P.J.; Stanier, P.; Wieczorek, D.; Wilkie, A.O.M.; van den Ouweland, A.M.W.; Mathijssen, I.M.J.; Hurst, J.A.	Burn-McKeown syndrome (BMKS) is a rare syndrome characterized by choanal atresia, prominent ears, abnormalities of the outer third of the lower eyelid, structural cardiac abnormalities, conductive and sensorineural hearing loss, and cleft lip. Recently, causative compound heterozygous variants were identified in TXNL4A. We analyzed an individual with clinical features of BMKS and her parents by w…	2017		European Journal of Human Genetics	25	10	1126-1133		10.1038/ejhg.2017.107		#523	Goos 2017	Exclusion reason: Deemed irrelevant via abstract review
Caudal regression syndrome with bilateral microtia	Khushdil, A.; Ahmed, Z.; Lodhi, M.A.; Saleem, S.	Caudal regression syndrome (CRS) is a very rare and unusual disorder affecting the lower part of the body along with multiple systems' involvement. It is mostly found in association with maternal diabetes mellitus during pregnancy; but there is a rare familial form of the disorder, as well. We describe a newborn who presented with the classic clinical and radiologic features of CRS along with bil…	2017		Journal of the College of Physicians and Surgeons Pakistan	27		S125-S126				#524	Khushdil 2017	Exclusion reason: Deemed irrelevant via abstract review
Rare association of congenital facial palsy, bilateral microtia and congenital heart disease	Rawat, A.; Bhil, D.; Javadekar, B.B.	We report a case of a two day old female child with congenital facial palsy, bilateral microtia, congenital heart disease, renal ectopia and unilateral hypoplasia of depressor anguli oris muscle. These constellation of symptoms have not been found together in any case before. This unknown syndrome could be considered to be in a gray zone between Caylers Cardiofacial syndrome and Pearls syndrome. …	2017		Journal of Nepal Paediatric Society	37	2	201-203		10.3126/jnps.v37i2.18077		#526	Rawat 2017	Exclusion reason: Deemed irrelevant via abstract review
Abnormal pregnancy outcome associated with high-dose maternal tranylcypromine therapy: Case report and literature review	Kennedy, D.; Webster, W.S.; Hill, M.; Ritchie, H.E.	Background Tranylcypromine is a non-selective inhibitor of monamine oxidase which also inhibits the reuptake of norepinephrine. Spontaneous hypertensive reactions to the drug have been reported. In sheep tranylcypromine has been shown to cause a dose-dependent reduction in uterine blood flow. A similar effect in a pregnant woman might induce constriction of the uterine arteries and temporary feta…	2017		Reproductive Toxicology	69		146-149		10.1016/j.reprotox.2017.02.012		#527	Kennedy 2017	Exclusion reason: Deemed irrelevant via abstract review
Associations between maternal water consumption and birth defects in the national birth defects prevention study (2000-2005)	Alman, B.L.; Coffman, E.; Siega-Riz, A.M.; Luben, T.J.; The National Birth Defects Prevention Study	Background: Water and water-based beverages constitute a major part of daily fluid intake for pregnant women, yet few epidemiologic studies have investigated the role of water consumption on birth outcomes. Methods: We used data from the National Birth Defects Prevention Study to conduct a case-control study investigating associations between maternal water consumption during pregnancy and birth …	2017		Birth Defects Research	109	3	193-202		10.1002/bdra.23569		#529	Alman 2017	Exclusion reason: Deemed irrelevant via abstract review
Novel premature termination codon mutation in FBN1 gene in an infant with severe marfan syndrome	Lazalde, B.; Aguirre-Hernndez, G.; Gonzlez-Arreola, R.M.; Rodrguez, J.L.V.; Gonzalez Font, A.E.	Marfan syndrome is a systemic disorder of connective tissue inherited in an autosomal dominant fashion due to mutations in the FBN1 gene. It is characterized by a broad clinical variability within and between families as well as in individuals. The clinical presentation in the early onset form of the disease is severe and rapidly progressive; deaths among infantile Marfan syndrome patients are as…	2017		Current Pediatric Research	21	4	541-545				#530	Lazalde 2017	Exclusion reason: Deemed irrelevant via abstract review
Prenatal diagnosis of SimpsonÐGolabiÐBehmel syndrome	Magini, P.; Palombo, F.; Boito, S.; Lanzoni, G.; Mongelli, P.; Rizzuti, T.; Baccarin, M.; Pippucci, T.; Seri, M.; Lalatta, F.	SimpsonÐGolabiÐBehmel syndrome (SGBS) is an overgrowth syndrome and it is usually diagnosed postnatally, on the basis of phenotype. Prenatal ultrasonography may show fetal alterations, but they are not pathognomonic and most of them are frequently detectable only from the 20th week of gestation. Nevertheless, early diagnosis is important to avoid neonatal complications and make timely and informe…	2016		American Journal of Medical Genetics, Part A	170	12	3258-3264		10.1002/ajmg.a.37873		#531	Magini 2016	Exclusion reason: Deemed irrelevant via abstract review
Tdap vaccination during pregnancy and microcephaly and other structural birth defects in offspring	DeSilva, M.; Vazquez-Benitez, G.; Nordin, J.D.; Lipkind, H.S.; Romitti, P.A.; DeStefano, F.; Kharbanda, E.O.		2016		JAMA - Journal of the American Medical Association	316	17	1823-1825		10.1001/jama.2016.14432		#532	DeSilva 2016	Exclusion reason: Deemed irrelevant via abstract review
Associations between maternal periconceptional exposure to secondhand tobacco smoke and major birth defects	Hoyt, A.T.; Canfield, M.A.; Romitti, P.A.; Botto, L.D.; Anderka, M.T.; Krikov, S.V.; Tarpey, M.K.; Feldkamp, M.L.	Background While associations between secondhand smoke and a few birth defects (namely, oral clefts and neural tube defects) have been noted in the scientific literature, to our knowledge, there is no single or comprehensive source of population-based information on its associations with a range of birth defects among nonsmoking mothers. Objective We utilized data from the National Birth Defects …	2016		American Journal of Obstetrics and Gynecology	215	5	613.e1-613.e11		10.1016/j.ajog.2016.07.022		#533	Hoyt 2016	Exclusion reason: Deemed irrelevant via abstract review
MeierÐGorlin syndrome: An additional Egyptian patient with gastroesophageal reflux, hydronephrosis, renal stones and hypoplastic labia majora and minora with clitromegaly	Shawky, R.M.; Gamal, R.	We report a 4.5Êyear old female child with the classical triad of MeierÐGorlin syndrome (microtia, absent patella and short stature) with normal mentality. She had small triangular face, long peaked nose, high nasal bridge, bilateral low set very small ears (microtia), retromicrognathia, high arched palate, maxillary hypoplasia, decayed teeth, and bilateral partial syndactyly between 2nd and 3rd …	2016		Egyptian Journal of Medical Human Genetics	17	4	397-400		10.1016/j.ejmhg.2015.12.006		#534	Shawky 2016	Exclusion reason: Deemed irrelevant via abstract review
Intracytoplasmic morphologically selected sperm injection and congenital birth defects: a retrospective cohort study	Hershko-Klement, A.; Sukenik-Halevy, R.; Biron Shental, T.; Miller, N.; Berkovitz, A.	Our objective was to study the birth defect rates in intracytoplasmic morphologically selected sperm injection (IMSI) pregnancies. A cohort of couples presenting male factor infertility between January 2006 and January 2014 was retrospectively analyzed. Discharge letters and a telephone interview were performed for assessing pregnancy outcome. All clinical data were reviewed by a board certified …	2016		Andrology	4	5	887-893		10.1111/andr.12221		#535	Hershko-Klement 2016	Exclusion reason: Deemed irrelevant via abstract review
Chromosome r(3)(p25.3q29) in a patient with developmental delay and congenital heart defects: A case report and a brief literature review	Zhang, K.; Song, F.; Zhang, D.; Liu, Y.; Zhang, H.; Wang, Y.; Dong, R.; Zhang, Y.; Gai, Z.	Ring chromosome 3, r(3), is an extremely rare cytogenetic abnormality with clinical heterogeneity and only 12 cases reported in the literature. Here, we report a 1-year-old girl presenting distinctive facial features, developmental delay, and congenital heart defects with r(3) and a _10-Mb deletion of chromosome 3pterp25.3 (61,891-9,979,408) involving 42 known genes which was detected using G-ban…	2016		Cytogenetic and Genome Research	148	1	13-Jun		10.1159/000445273		#537	Zhang 2016	Exclusion reason: Deemed irrelevant via abstract review
Maternal residential exposure to agricultural pesticides and birth defects in a 2003 to 2005 North Carolina birth cohort	Rappazzo, K.M.; Warren, J.L.; Meyer, R.E.; Herring, A.H.; Sanders, A.P.; Brownstein, N.C.; Luben, T.J.	Background: Birth defects are responsible for a large proportion of disability and infant mortality. Exposure to a variety of pesticides have been linked to increased risk of birth defects. Methods: We conducted a case-control study to estimate the associations between a residence-based metric of agricultural pesticide exposure and birth defects. We linked singleton live birth records for 2003 to…	2016		Birth Defects Research Part A - Clinical and Molecular Teratology	106	4	240-249		10.1002/bdra.23479		#538	Rappazzo 2016	Exclusion reason: Deemed irrelevant via abstract review
Increased prevalence of some birth defects in Korea, 2009-2010	Lamichhane, D.K.; Leem, J.-H.; Park, M.; Kim, J.A.; Kim, H.C.; Kim, J.H.; Hong, Y.-C.	Background: Birth defects are a leading cause of neonatal and infant mortality, and several studies have indicated an increase in the prevalence of birth defects; more recent investigations have suggested that the trends of some defects are increasing in rapidly industrialized areas. This study estimates the prevalence rate and types of birth defects in Korea. Methods: This study used medical ins…	2016		BMC Pregnancy and Childbirth	16	1			10.1186/s12884-016-0841-z		#540	Lamichhane 2016	Exclusion reason: Deemed irrelevant via abstract review
Hospitalization charges for children with birth defects in Texas, 2001 to 2010	Moffitt, K.B.; Case, A.P.; Farag, N.H.; Canfield, M.A.	Background: State-specific information about hospitalizations of children with birth defects can improve understanding of changes in occurrence, treatment practices, and health care financing policies. This study analyzed aggregated data on hospital charges and length of stay for a large, diverse population. Methods: We extracted hospitalization data for children diagnosed with birth defects from…	2016		Birth Defects Research Part A - Clinical and Molecular Teratology	106	3	155-163		10.1002/bdra.23470		#541	Moffitt 2016	Exclusion reason: Deemed irrelevant via abstract review
Prenatal diagnosis of Fraser syndrome: A matter of life or death? Neonatology and Fetal Medicine	De Bernardo, G.; Giordano, M.; Di Toro, A.; Sordino, D.; De Brasi, D.	Background: Fraser Syndrome is a rare, autosomal recessive syndrome. It's characterized primarily by cryptophthalmos, syndactyly and urogenital malformation. Respiratory malformations are frequently present and not taken into account. To better manage childbirth at the time of delivery it is crucial to get prenatal diagnosis early on in the pregnancy. Case presentation: We are reporting a female …	2015		Italian Journal of Pediatrics	41	1			10.1186/s13052-015-0195-6		#542	DeBernardo 2015	Exclusion reason: Deemed irrelevant via abstract review
Hexasomy 13q31.3q34 due to two marker chromosomes with inverted duplication in a fetus with increased nuchal translucency	Stembalska, A.; Jagielska, G.; Laczmanska, I.; Szmida, E.; Jarczynska, A.; Gil, J.	Background: Small supernumerary marker chromosomes are structurally rearranged chromosomes that can be formed from different chromosomal fragments and cannot be identified using chromosomal banding analysis. Their examination has to be complemented by additional analyses like fluorescent in situ hybridization or array comparative genomic hybridization. Methods: We report on partial hexasomy of ch…	2015		Birth Defects Research Part A - Clinical and Molecular Teratology	103	4	255-259		10.1002/bdra.23344		#543	Stembalska 2015	Exclusion reason: Deemed irrelevant via abstract review
3 generation pedigree with paternal transmission of the 22q11.2 deletion syndrome: Intrafamilial phenotypic variability	Vergaelen, E.; Swillen, A.; Van Esch, H.; Claes, S.; Van Goethem, G.; Devriendt, K.	In this case report, we present a paternal transmission of a classic 3Mb 22q11.2 deletion syndrome (22q11.2 DS) in a 3 generation family. In this family a young girl, her father, her uncle and her grandfather were diagnosed with this disorder. All carriers showed phenotypic expression, there were no unaffected siblings in the second or third generation. Presenting symptoms in the patient in first…	2015		European Journal of Medical Genetics	58	4	244-248		10.1016/j.ejmg.2015.01.008		#544	Vergaelen 2015	Exclusion reason: Deemed irrelevant via abstract review
Overlap between CHARGE and Kabuki syndromes: More than an interesting clinical observation?	Patel, N.; Alkuraya, F.S.		2015		American Journal of Medical Genetics, Part A	167	1	259-260		10.1002/ajmg.a.36804		#549	Patel 2015	Exclusion reason: Deemed irrelevant via abstract review
Establishing of national birth defects registry in Thailand	Pangkanon, S.; Sawasdivorn, S.; Kuptanon, C.; Chotigeat, U.; Vandepitte, W.	Background: Deaths attributed to birth defects are a major cause of infant and under-five mortality as well as lifetime disabilities among those who survive. In Thailand, birth defects contribute to 21% of neonatal deaths. There is currently no systematic registry for congenital anomalies in Thailand. Queen Sirikit National Institute of Child Health has initiated a Thailand Birth Defects Registry…	2014		Journal of the Medical Association of Thailand	97		S182-S188				#553	Pangkanon 2014	Exclusion reason: Deemed irrelevant via abstract review
Adverse social determinants and risk for congenital anomaliesÊ	Pawluk, M.S.; Campan, H.; Gili, J.A.; Comas, B.; Gimnez, L.G.; Villalba, M.J.; Scala, S.C.; Poletta, F.A.; Lpez Camelo, J.S.	Introduction. Different studies have related familiar and regional adverse social conditions to perinatal outcome (neonatal mortality, low birth weight and prematurity); however, few studies have studied the effect of poverty on congenital anomalies. Objective. To assess the hazard ratio of 25 congenital anomalies and adverse social determinants as per the socioeconomic level of families and regi…	2014		Archivos Argentinos de Pediatria	12	3	215-223		10.5546/aap.2014.eng.215		#556	Pawluk 2014	Exclusion reason: Deemed irrelevant via abstract review
Statins in pregnancy	Morton, S.; Thangaratinam, S.	PURPOSE OF REVIEW: The use of statins in women of reproductive age to prevent adverse cardiovascular events is on the rise. This is attributed to an increase in metabolic risk factors such as obesity, raised lipids, diabetes and high blood pressure. Statins are contraindicated in pregnancy because of the perceived increased risk of congenital abnormalities to the foetus. We evaluated the evidence…	2013		Current Opinion in Obstetrics and Gynecology	25	6	433-440		10.1097/GCO.0000000000000026		#559	Morton 2013	Exclusion reason: Deemed irrelevant via abstract review
Associated malformations among infants with radial ray deficiency	Stoll, C.; Dott, B.; Alembik, Y.; Roth, M.-P.	Infants with radial ray deficiencies very often have other associated congenital anomalies. The reported frequency and types of associated malformations vary between different studies. The purpose of this investigation was to assess the frequency and types of associated malformations among infants with radial ray deficiencies in a geographically well-defined population from 1979 to 2004 of 346,83…	2013		Genetic Counseling	24	2	223-234				#560	Stoll 2013	Exclusion reason: Deemed irrelevant via abstract review
Selective serotonin reuptake inhibitors and malformations: Case closed?	Koren, G.; Nordeng, H.M.E.	Selective serotonin reuptake inhibitors (SSRIs) are widely used by pregnant women due to the high rates of depression among reproductive-age women. Several studies based on administrative databases reported an increased risk of cardiac malformations among infants of pregnant users. This has caused anxiety and fears among expecting women and their physicians, often leading to discontinuation of mu…	2013		Seminars in Fetal and Neonatal Medicine	18	1	19-22		10.1016/j.siny.2012.10.004		#564	Koren 2013	Exclusion reason: Deemed irrelevant via abstract review
Selected birth defects data from population-based birth defects surveillance programs in the United States, 2006 to 2010: Featuring trisomy conditions	Mai, C.T.; Kucik, J.E.; Isenburg, J.; Feldkamp, M.L.; Marengo, L.K.; Bugenske, E.M.; Thorpe, P.G.; Jackson, J.M.; Correa, A.; Rickard, R.; Alverson, C.J.; Kirby, R.S.		2013		Birth Defects Research Part A - Clinical and Molecular Teratology	97	11	709-725		10.1002/bdra.23198		#566	Mai 2013	Exclusion reason: Deemed irrelevant via abstract review
Maternal intrachromosomal insertional translocation leads to recurrent 1q21.3q23.3 deletion in two siblings	Quinonez, S.C.; Hedera, P.; Barr, M.; Ackley, T.; Lam, C.; Purkayastha, A.; Glover, T.W.; Innis, J.W.	We identified a novel 6.33Mb deletion of 1q21.3q23.3 (hg18; chr1: 153035245-159367106) in two siblings presenting with blepharophimosis, ptosis, microbrachycephaly, severe psychomotor, and intellectual disability. Additional common features include small corpus callosum, normal birth length and head circumference, postnatal growth restriction, low anterior hairline, upturned nose, bilateral preau…	2012		American Journal of Medical Genetics, Part A	158 A	10	2591-2601		10.1002/ajmg.a.35563		#569	Quinonez 2012	Exclusion reason: Deemed irrelevant via abstract review
A de novo sSMC(22) characterized by high-resolution arrays in a girl with cat-eye syndrome without coloboma	Crdova-Fletes, C.; Domnguez, M.G.; Vzquez-Crdenas, A.; Figuera, L.E.; Neira, V.A.; Rojas-Martnez, A.; Ortiz-Lpez, R.	Cat-eye syndrome (CES) results from trisomy or tetrasomy of proximal 22q originated by a small supernumerary marker chromosome (sSMC). Two critical regions for the major clinical features of CES (CESCRs) have been suggested; however, CES clinical presentation often does not correlate with the sSMC genetic content. We report here a CES girl without coloboma and carrier of a de novo type I sSMC(22)…	2012		Molecular Syndromology	3	3	131-135		10.1159/000341632		#570	Crdova-Fletes 2012	Exclusion reason: Deemed irrelevant via abstract review
Exploring the seasonality of birth defects in the New York State Congenital Malformations Registry	Caton, A.R.	Background Examining seasonal patterns of birth defects may help to identify environmental risk factors. Because the teratogenic window for most birth defects is during gestational weeks 3 to 8, investigating exposures closer to the timing of conception is important. However, studies are usually based on month of birth, which is not the biologically relevant exposure period and does not account f…	2012		Birth Defects Research Part A - Clinical and Molecular Teratology	94	6	424-437		10.1002/bdra.23006		#571	Caton 2012	Exclusion reason: Deemed irrelevant via abstract review
Lithium in pregnancy: The need to treat, the duty to ensure safety	Gentile, S.	Introduction: Untreated bipolar disorder during pregnancy leads to detrimental repercussions on the motherinfant pair's health. Despite different drugs having been proposed as mood stabilizers, lithium remains the first-choice agent for preventing mood changes. Areas covered: Analyzing up-to-date information on the reproductive safety of lithium and providing practice guidelines to optimize its u…	2012		Expert Opinion on Drug Safety	11	3	425-437		10.1517/14740338.2012.670419		#572	Gentile 2012	Exclusion reason: Deemed irrelevant via abstract review
Teratogen update: Methotrexate	Hyoun, S.C.; Obi_an, S.G.; Scialli, A.R.	Methotrexate and aminopterin are folic acid antagonists that inhibit dihydrofolate reductase, resulting in a block in the synthesis of thymidine and inhibition of DNA synthesis. Methotrexate has been used for the treatment of malignancy, rheumatic disorders, and psoriasis and termination of intrauterine pregnancy. Recently, methotrexate has become a standard treatment for ectopic pregnancy. The m…	2012		Birth Defects Research Part A - Clinical and Molecular Teratology	94	4	187-207		10.1002/bdra.23003		#573	Hyoun 2012	Exclusion reason: Deemed irrelevant via abstract review
Branchio-oto-renal syndrome	Mitchell, L.A.; Yeom, K.W.	Imaging description A five-year-old male presented with left sensorineural hearing loss, bilateral pre-auricular pits, and a draining right neck sinus. Initial audiometry demonstrated bilateral hearing loss. CT of the temporal bones was remarkable for bilateral enlargement of the internal auditory canals, dysmorphic appearance of the cochlea bilaterally, and hypoplasia of the lateral semicircular…	2012		Pearls and Pitfalls in Pediatric Imaging: Variants and Other Difficult Diagnoses	9.78E+12		16-17		10.1017/CBO9781139084239.006		#576	Mitchell 2012	Exclusion reason: Deemed irrelevant via abstract review
An additional patient with mycophenolate mofetil embryopathy: Cardiac and facial analyses	Lin, A.E.; Singh, K.E.; Strauss, A.; Nguyen, S.; Rawson, K.; Kimonis, V.E.	We describe an infant male of Cambodian background who has typical craniofacial features of mycophenolate mofetil (MMF) embryopathy and a complex congenital heart defect (CHD) (double outlet right ventricle, mitral atresia, pulmonic stenosis, and total anomalous pulmonary venous return). Together with four case reports and the 20 patients included in two recent reviews, we report 24 (19 affected,…	2011		American Journal of Medical Genetics, Part A	155	4	748-756		10.1002/ajmg.a.33934		#578	Lin 2011	Exclusion reason: Deemed irrelevant via abstract review
Teratogenic exposures	Obi_an, S.; Scialli, A.R.	A consideration of teratogenic exposures includes not only an agent (chemical, radiation, biologic) but an exposure level and timing of exposure. There are criteria by which exposures are evaluated for a causal connection with an abnormal outcome. We here review some teratogenic exposures and discuss how they were initially described and confirmed. We have limited our discussion to some of the ex…	2011		American Journal of Medical Genetics, Part C: Seminars in Medical Genetics	157	3	150-169		10.1002/ajmg.c.30310		#579	Obi_an 2011	Exclusion reason: Deemed irrelevant via abstract review
A newborn with transposition of the great vessels and long-segment tracheal stenosis	Toedt-Pingel, I.; Katyal, C.; Vicencio, A.G.; Parikh, S.; Ushay, H.M.	Congenital tracheal stenosis is an uncommonly associated malformation in children with congenital heart defects. Airway symptomatology should prompt immediate work-up to prevent a delay in diagnosis. Although results to date show acceptable mortality and morbidity for simultaneous repair of tracheal stenosis and cardiac anomalies there are cases where the severity of the lesion in association wit…	2010		International Journal of Pediatric Otorhinolaryngology Extra	5	3	121-123		10.1016/j.pedex.2009.06.002		#580	Toedt-Pingel 2010	Exclusion reason: Deemed irrelevant via abstract review
Congenital blepharoptosis co-occurring with VATER association	Ichinose, A.; Nomura, K.; Murakami, H.; Tahara, S.	VATER association is the tendency for 5 specific anomalies (vertebral and vascular anomalies [V], anal atresia [A], esophageal atresia and/or tracheoesophageal fistula [TE], and radial and renal anomalies [R]) to occur together in one individual. Recently, malformations and abnormalities, other than those of diagnostic criteria of VATER association, have been considered significant for clarifying…	2010		Ophthalmic Plastic and Reconstructive Surgery	26	5	374-376		10.1097/IOP.0b013e3181c9fdf0		#581	Ichinose 2010	Exclusion reason: Deemed irrelevant via abstract review
Facio-auriculo-vertebro-cephalic spectrum of Goldenhar syndrome	Mahore, A.; Dange, N.; Nama, S.; Goel, A.		2010		Neurology India	58	1	141-144		10.4103/0028-3886.60409		#585	Mahore 2010	Exclusion reason: Deemed irrelevant via abstract review
Tetrada of the possible mycophenolate mofetil embryopathy: A review	Merlob, P.; Stahl, B.; Klinger, G.	Mycophenolate mofetil (MFM) is an immunosuppressant agent used in organ transplantation, rheumatoid arthritis and lupus nephritis. Experimental data show that doses roughly equivalent to those used clinically in transplant patients may cause fetal resorption and malformations in pregnant rats and rabbits. There are limited data regarding the use of MFM in pregnant women. The human experience is b…	2009		Reproductive Toxicology	28	1	105-108		10.1016/j.reprotox.2009.02.007		#587	Merlob 2009	Exclusion reason: Deemed irrelevant via abstract review
Cardiac phenotyping in ex vivo murine embryos using _MRI	Cleary, J.O.; Price, A.N.; Thomas, D.L.; Scambler, P.J.; Kyriakopoulou, V.; McCue, K.; Schneider, J.E.; Ordidge, R.J.; Lythgoe, M.F.	Microscopic MRI (_MRI) is an emerging technique for high-throughput phenotyping of transgenic mouse embryos, and is capable of visualising abnormalities in cardiac development. To identify cardiac defects in embryos, we have optimised embryo preparation and MR acquisition parameters to maximise image quality and assess the phenotypic changes in chromodomain helicase DNA-binding protein 7 (Chd7) t…	2009		NMR in Biomedicine	22	8	857-866		10.1002/nbm.1400		#589	Cleary 2009	Exclusion reason: Deemed irrelevant via abstract review
Mycophenolate mofetil during Pregnancy: Some words of caution	Vento, M.; Aytes, A.P.; Ledo, A.; Boso, V.; Carey, J.C.		2008		Pediatrics	122	1	184-185		10.1542/peds.2008-0348		#592	Vento 2008	Exclusion reason: Deemed irrelevant via abstract review
CNVs and genetic medicine (excitement and consequences of a rediscovery)	Beckmann, J.S.; Sharp, A.J.; Antonarakis, S.E.	The extensive variability of individual human genomes contributes to phenotypic variability. Structural genomic variants, and copy number variants (CNVs) in particular, have recently been rediscovered as contributors to the genomic plasticity and evolution and as pathoetiologic elements for both monogenic and complex traits. Herein we review some of the consequences of CNVs in the context of huma…	2008		Cytogenetic and Genome Research	123	4-Jan	16-Jul		10.1159/000184687		#593	Beckmann 2008	Exclusion reason: Deemed irrelevant via abstract review
In utero exposure to mycophenolate mofetil: A characteristic phenotype?	Perez-Aytes, A.; Ledo, A.; Boso, V.; Senz, P.; Roma, E.; Poveda, J.L.; Vento, M.	Mycophenolate mofetil (MMF) is a widely prescribed immunosuppressive agent after solid organ transplantation. Potential teratogenic effects after in utero exposure to MMF in experimental studies and clinical observations in humans has been postulated in recent literature. However, a specific pattern of malformation has not been identified yet. We present a newborn patient, born to a recipient of …	2008		American Journal of Medical Genetics, Part A	146	1	7-Jan		10.1002/ajmg.a.32117		#594	Perez-Aytes 2008	Exclusion reason: Deemed irrelevant via abstract review
How Does a Physician Avoid Prescribing Drugs and Medical Procedures That Have Reproductive and Developmental Risks?	Brent, R.L.	The medicolegal climate in the United States has changed considerably in the past 50 years. This article provides practical tips that obstetricians and perinatologists can use to reduce the likelihood of being a defendant in malpractice litigation. © 2007.	2007		Clinics in Perinatology	34	2	233-262		10.1016/j.clp.2007.03.003		#597	Brent 2007	Exclusion reason: Deemed irrelevant via abstract review
Branchio-otic syndrome: A case report	Dogru, S.; Karabudak, O.; Cekin, E.; Cincik, H.; Gungor, A.; Poyrazoglu, E.	Background: Branchio-otic (BO) syndrome is characterized by congenital preauricular fistulae, branchial fistulae (cysts), and hearing loss. Branchio-oto-renal (BOR) syndrome has a similar combination of branchial and otic anomalies associated with renal abnormalities. Both syndromes are autosomal dominant disorders caused by mutations in EYA1 and SIX1 genes. Case Report: We report a case of BO sy…	2007		Case Reports and Clinical Practice Review	8		44-47				#599	Dogru 2007	Exclusion reason: Deemed irrelevant via abstract review
Holoprosencephaly with microphthalmia, hypoplastic ears, vertebral segmentation defects, and congenital heart defects [4]	Ribeiro, L.A.; Guerini, R.D.C.M.; Richieri-Costa, A.		2005		American Journal of Medical Genetics	136 A	4	350-351		10.1002/ajmg.a.30627		#608	Ribeiro 2005	Exclusion reason: Deemed irrelevant via abstract review
CHARGE syndrome from birth to adulthood: An individual reported on from 0 to 33 years	Searle, L.C.; Graham Jr., J.M.; Prasad, C.; Blake, K.D.	CHARGE syndrome was independently reported by Hall [(1979): J Pediatr 95:395-398] and Hittner et al. [(1979): J Pediatr Ophthalmol Strabismus 16:122-128] and was initially considered to be a non-random association between distinct multiple congenital anomalies. It is now considered to be a recognizable syndrome with well-characterized diagnostic criteria and a genetic pathogenesis. We report on a…	2005		American Journal of Medical Genetics	133 A	3	344-349		10.1002/ajmg.a.30565		#609	Searle 2005	Exclusion reason: Deemed irrelevant via abstract review
Behavioral features of CHARGE syndrome (Hall-Hittner syndrome) comparison with Down syndrome, Prader-Willi syndrome, and Williams syndrome	Graham Jr., J.M.; Rosner, B.; Dykens, E.; Visootsak, J.	CHARGE syndrome, or Hall-Hitner syndrome (HHS), has been delineated as a common syndrome that includes coloboma, choanal atresia, cranial nerve dysfunction (particularly asymmetric facial palsy and neurogenic swallowing problems), characteristic ear abnormalities, deafness with hypoplasia of the cochlea and semicircular canals, genital hypoplasia, and variable heart defects, orofacial clefting, t…	2005		American Journal of Medical Genetics	133 A	3	240-247		10.1002/ajmg.a.30543		#610	GrahamJr 2005	Exclusion reason: Deemed irrelevant via abstract review
Antirheumatic drugs in pregnancy and lactation	Temprano, K.K.; Bandlamudi, R.; Moore, T.L.	OBJECTIVE: To review the toxicity issues of commonly used antirheumatic drugs in pregnancy and lactation. METHODS: A review of the medical literature using Medline database via Ovid was performed to identify the toxicities of antirheumatic drugs in pregnancy and lactation. RESULTS: Many rheumatologic diseases in women often first present during the childbearing years. In most cases, antirheumatic…	2005		Seminars in Arthritis and Rheumatism	35	2	112-121		10.1016/j.semarthrit.2005.05.002		#612	Temprano 2005	Exclusion reason: Deemed irrelevant via abstract review
Effects of drugs on the fetus	Jacqz-Aigrain, E.; Koren, G.	Most drugs are not labelled for use in pregnancy. Consequently, large numbers of women expose their fetus to potential risks, either because they do not know that they are pregnant or because they require treatment for gestational pathologies. The present review focuses on drug classes for which the risk:benefit ratio during pregnancy has been discussed recently based on human data. Selective ser…	2005		Seminars in Fetal and Neonatal Medicine	10	2	139-147		10.1016/j.siny.2004.09.015		#613	Jacqz-Aigrain 2005	Exclusion reason: Deemed irrelevant via abstract review
Risk of drug-induced congenital defects	De Santis, M.; Straface, G.; Carducci, B.; Cavaliere, A.F.; De Santis, L.; Lucchese, A.; Merola, A.M.; Caruso, A.	Defects attributable to drug therapy represent about 1% of congenital defects of known aetiology. This means that a precautionary attitude and correct use of drugs in fertile, and especially pregnant, women is a feasible form of prevention. Drugs currently in use with proven teratogenic effect number approximately 25, but new pharmaceutical drugs are constantly in preparation. Recognition of a dr…	2004		European Journal of Obstetrics and Gynecology and Reproductive Biology	117	1	19-Oct		10.1016/j.ejogrb.2004.04.022		#615	DeSantis 2004	Exclusion reason: Deemed irrelevant via abstract review
Aural atresia, microtia, complex heart defect, and hearing loss syndrome: Additional case [2]	Guion-Almeida, M.L.; Kokitsu-Nakata, N.M.		2003		American Journal of Medical Genetics	117 A	1	83-84				#620	Guion-Almeida 2003	Exclusion reason: Deemed irrelevant via abstract review
Chromosome 22q11.2 deletion and phenotypic features in 30 patients with conotruncal heart defects	Derbent, M.; Yilmaz, Z.; Baltaci, V.; Saygili, A.; Varan, B.; Tokel, K.	This report describes the dysmorphic features and frequency of 22q11.2 deletion (del22q11) in 30 Turkish patients with conotruncal heart defects (CTHDs). Fluorescence in situ hybridization (FISH) analysis revealed deletions in the 22q11.2 region in nine (30%) individuals. The CTHDs in this group were tetralogy of Fallot (four cases), double-outlet right ventricle (DORV) (two cases), transposition…	2003		American Journal of Medical Genetics	116	2	129-135		10.1002/ajmg.a.10832		#621	Derbent 2003	Exclusion reason: Deemed irrelevant via abstract review
De novo reciprocal translocation (X;19) and fish 22q11 deletion in a patient	Kesselroou, B.P.M.A.; Beemek, F.A.; Renardel De Lavalette, F.A.I.V.A.	The proband was the fourth child of healthy parents. She had 3 healthy sibs. She was born after an uncomplicated pregnancy. Birth weight was 2735 g. Length and OFC were not noted. Shortly after birth a VSD was found, which was surgically corrected at the age of 3 months. She was referred to our outpatient clinic for evaluation of psychomotor retardation (standing at the age of 18 months) and a de…	1999		Genetic Counseling	10	1	113-114				#629	Kesselroou 1999	Exclusion reason: Deemed irrelevant via abstract review
Branchio-oto-renal syndrome	Kimura, Y.	Branchio - oto - renal syndrome (BORS) is an autosomal dominant disorder with branchial anomalies: branchial fistulas and preauricular pits, hearing loss and renal anomalies. We treated a 15-year-old boy who had right cervical fistula, sensori-neural hearing loss of the right ear and horse-shoe kidney. A target CT revealed no abnormalities of ossicular bone or cochlea. Surgery was carried out for…	1998		JIBI INKOKA TEMBO	41	4	364-368		10.11453/orltokyo1958.41.364		#631	Kimura 1998	Exclusion reason: Deemed irrelevant via abstract review
Axial mesodermal dysplasia spectrum: Affected sisters with oculoauriculovertebral 'dysplasia' and caudal 'regression' sequence [4]	Dennis, N.R.; Atwell, J.D.		1994		American Journal of Medical Genetics	52	2	237-238		10.1002/ajmg.1320520224		#641	Dennis 1994	Exclusion reason: Deemed irrelevant via abstract review
Preaxial polydactyly and other defects associated with Klippel-Feil anomaly	Da-Silva, E.O.	A 5-year-old girl with Klippel-Feil anomaly and bimanual polydactyly of triphalangeal thumb is described. The main findings include - in addition to the classical congenital fusion of cervical vertebrae and the clinical triad of short neck, limitation of head and neck movement and low-set posterior hairline - several associated abnormalities: scoliosis, spina bifida occulta, absence of ribs, cond…	1993		Human Heredity	43	6	371-374		10.1159/000154162		#642	Da-Silva 1993	Exclusion reason: Deemed irrelevant via abstract review
The BOR syndrome as a possible neurocristopathy	Gimsing, S.	Branchio-oto-renal dysplasia is often referred to as BOR syndrome. It is a hereditary condition characterized by preauricular pits or tags, hearing impairment, lateral cervical sinuses, fistulae or cysts, and renal malformations. These stigmas may be present singly or in various combinations. Furthermore, the syndrome may include malformed auricles, stenosis of the lacrimal ducts, facial paresis,…	1987		Ear, Nose and Throat Journal	66	4	42-48				#647	Gimsing 1987	Exclusion reason: Deemed irrelevant via abstract review
CHARGE syndrome. Part I. External ear anomalies	Davenport, S.L.H.; Hefner, M.A.; Thelin, J.W.	Ear anomalies and hearing loss are major components of CHARGE Syndrome. This paper describes the external ear anomalies found in this syndrome: short wide pinnae, often cupped and asymmetrical; distinctive triangular concha; discontinuity between the antihelix and antitragus; and 'snipped-off' portions of the helical folds. The patterns of anomalies are so distinctive that a preliminary diagnosis…	1986		International Journal of Pediatric Otorhinolaryngology	12	2	137-143		10.1016/S0165-5876(86)80071-4		#649	Davenport 1986	Exclusion reason: Deemed irrelevant via abstract review
Au autosomal dominant syndrome of characteristic facial appearance, preauricular pits, fifth finger clinodactyly, and tetralogy of Fallot	Jones, M.C.; Waldman, J.D.	This report describes six relatives with a syndrome of mild prenatal-onset growth deficiency, an altered craniofacial appearance, preauricular pits, and clinodactyly of the fifth finger; three had tetralogy of Fallot. The clinical impact of this condition appears to be related to the severity of the cardiac defect. Autosomal dominant inheritance is implied by the occurrence of the disorder in thr…	1985		American Journal of Medical Genetics	22	1	135-141		10.1002/ajmg.1320220115		#652	Jones 1985	Exclusion reason: Deemed irrelevant via abstract review
Isotretinoin and pregnancy	Stern, R.S.	Approximately 120,000 women of childbearing age used isotretinoin in the first 16 months after its release for the treatment of cystic acne. In September, 1983, the American Academy of Dermatology requested its members to relate the outcome of pregnancies of women inadvertently exposed to isotretinoin (Accutane) during pregnancy to its Adverse Drug Reaction Reporting System (ADRRS). Of nine pregn…	1984		Journal of the American Academy of Dermatology	10	5	851-854		10.1016/S0190-9622(84)80142-5		#653	Stern 1984	Exclusion reason: Deemed irrelevant via abstract review
Incomplete trisomy 22 - III. Mosaic-trisomy 22 and the problem of full trisomy 22	Schinzel, A.	A severely growth-retarded female newborn is described, who died a few hours after birth. About half of the clones and metaphases from an amniotic fluid cell culture (set up at the 3th week of gestation) and only 1/27 of the metaphases from a blood lymphocyte culture contained an additional No. 22 chromosome. Abnormal findings in the patient included a complex congenital heart defect, membranous …	1981		Human Genetics	56	3	269-273		10.1007/BF00274677		#657	Schinzel 1981	Exclusion reason: Deemed irrelevant via abstract review
Apical dystrophy, congenital heart disease, unusual facies. Case report 74	Sybert, V.P.; Smith, D.W.	A male patient was first seen at 5 weeks of age for an unusual limb reduction anomaly and unusual facies. We believe this child may have a previously unrecognized syndrome. At birth the following abnormalities were noted: respiratory distress syndrome; heart murmur - EKG, chest x-ray examination and echocardiogram were consistent with a high VSD; and absent or hypoplastic terminal phalanges; abse…	1981		Syndrome Identification	7	1	11-Oct				#658	Sybert 1981	Exclusion reason: Deemed irrelevant via abstract review
Cardiofacial syndrome: Report of a case with short annoxation	Lin, C.T.; Choo, K.E.; Afzal, M.K.		1978		Journal of the Singapore Paediatric Society	20	4	232-236				#659	Lin 1978	Exclusion reason: Deemed irrelevant via abstract review
The temporal bone in the preauricular pit, cervical fistula syndrome	Fitch, N.; Lindsay, J.; Srolovitz, H.	A recent addition to the group of inherited syndromes in which both kidney and ear are affected is the preauricular pit, cervical fistula, partial deafness syndrome. Affected individuals may have conductive, sensorineural or mixed hearing loss. There have been several reports of ossicle abnormalities which would explain the conductive hearing loss, but up to now, no description of the histopathol…	1976		Birth Defects: Original Article Series	12	6	317-318				#660	Fitch 1976	Exclusion reason: Deemed irrelevant via abstract review
Variant of Bixler syndrome	Ionasescu, V.; Roberts, R.J.	An infant is described with a variant of Bixler syndrome consisting of ocular hypertelorism, left microtia, with atretic external auditory canal, high arched plate, steep mandibular angle, short mandibular ramus, congenital heart defect (tricuspid atresia), left ectopic kidney, hemivertebra of L-1. There is a strong family history of congenital heart disease on his maternal side and one case of s…	1974		Journal de Genetique Humaine	22	2	133-138				#662	Ionasescu 1974	Exclusion reason: Deemed irrelevant via abstract review
Maternal Phenylketonuria: a Family with Seven Mentally Retarded Siblings	Angeli, E.; Harris, R.F.; Kirman, B.H.; Denman, A.R.; Stern, J.	A woman aged 40 who had given birth to seven mentally retarded children was diagnosed as having phenylketonuria. Her blood phenylalanine was 18mg/100ml. All the children were microcephalic and retarded in growth, and characteristic facies, skeletal and ear abnormalities were found. Two of the children had Fallot's tetralogy, and one of these two had infantile spasms. Mild diffuse abnormalities we…	1974		Developmental Medicine & Child Neurology	16	6	800-807		10.1111/j.1469-8749.1974.tb03401.x		#663	Angeli 1974	Exclusion reason: Deemed irrelevant via abstract review
Hypertelorism, Microtia, and Facial Clefting: A Newly Described Inherited Syndrome	Bixler, D.; Christian, J.C.; Gorlin, R.J.		1969		American Journal of Diseases of Children	118	3	495-500		10.1001/archpedi.1969.02100040497015		#664	Bixler 1969	Exclusion reason: Deemed irrelevant via abstract review
A RARE TRIAD OF CONGENITAL MALFORMATIONS--BILATERAL MICROTIA, SPINAL	NAIR, N.S.; MATHEW, O.		1963		Indian journal of pediatrics	30		359-361				#667	NAIR 1963	Exclusion reason: Deemed irrelevant via abstract review
Fallot's tetralogy with macrostoma, quadrilobular tragus and hypertrophy of the conjunctiva	Dayal, R.S.; Mathur, G.P.	The association of ballot's tetralogy with associated congenital anomalies: macrostoma, quadriloular tragus with pretragus depression and hypertrophy of the conjunctiva of the lower lid, are interesting features in this case. This association has not been reported before. It is interesting that all the four congenital defects are present on the left side. © 1961 Indian Journal of Pediatrics.	1961		The Indian Journal of Pediatrics	28	4	165-167		10.1007/BF02760000		#668	Dayal 1961	Exclusion reason: Deemed irrelevant via abstract review
LIII External and Middle Ear Malformations Associated with Mandibulo-Facial Dysostosis and Renal Abnormalities: A Case Report	Ruben, Robert J; Toriyama, M; Dische, MR; Bransilver, B; Daly, JF		1969		Annals of Otology, Rhinology & Laryngology	78	3	605-624				#669	Ruben 1969	Exclusion reason: Deemed irrelevant via abstract review
Ossicular chain dystopia and dilation of vestibules in branchio-oto-renal syndrome: A new phenotypic association?	D'eredit, Riccardo; Marchi, Maria		2002		OtolaryngologyÑHead and Neck Surgery	126	2	206-208				#673	D'eredit 2002	Exclusion reason: Deemed irrelevant via abstract review
Fraser syndrome and cryptophthalmos: review of the diagnostic criteria and evidence for phenotypic modules in complex malformation syndromes	Slavotinek, AM; Tifft, CJ		2002		Journal of medical genetics	39	9	623-633				#676	Slavotinek 2002	Exclusion reason: Deemed irrelevant via abstract review
Using in situ hybridization and PFGE Southern hybridization to detect translocation breakpoints in a BOR/TRPS patient cell line	Gu, JZ; Sapru, M; Smith, D		1994		American Journal of Human Genetics	55	CONF-941009-					#679	Gu 1994	Exclusion reason: Deemed irrelevant via abstract review
Branchio-oto-renal syndrome or branchio-oto syndrome: the clinical and genetic analysis in five Chinese families	Feng, HF; Xu, GE; Chen, B; Sun, SP; Zeng, BP; Tang, WX; Lu, W		2022		Zhonghua er bi yan hou tou Jing wai ke za zhi= Chinese Journal of Otorhinolaryngology Head and Neck Surgery	57	12	1433-1441				#680	Feng 2022	Exclusion reason: Deemed irrelevant via abstract review
External ear malformations: epidemiology, genetics and natural history.	Melnick, Michael		1978									#681	Melnick 1978	Exclusion reason: Deemed irrelevant via abstract review
Fraser syndrome. A case report	Allali, B; Hamdani, M; Lamari, H; Rais, L; Benhaddou, M; Kettani, A; Lahbil, D; Amraoui, A; Zaghloul, K		2006		Journal Francais D'ophtalmologie	29	2	184-187				#682	Allali 2006	Exclusion reason: Deemed irrelevant via abstract review
A ÒnewÓ lethal multiple congenital anomaly syndrome: joint contractures, cerebellar hypoplasia, renal hypoplasia, urogenital anomalies, tongue cysts, shortness of limbs, eye abnormalities, defects of the heart, gallbladder agenesis, and ear malformations	Rutledge, Joe C; Friedman, JM; Harrod, MJE; Currarino, G; Wright, CG; Pinckney, L; Chen, H		1984		American journal of medical genetics	19	2	255-264				#683	Rutledge 1984	Exclusion reason: Deemed irrelevant via abstract review
Urologic manifestations of Goldenhar syndrome	Ritchey, Michael L; Norbeck, John; Huang, Cindy; Keating, Michael A; Bloom, David A		1994		Urology	43	1	88-91				#684	Ritchey 1994	Exclusion reason: Deemed irrelevant via abstract review
Isolated and syndromic cryptophthalmos	Thomas, IT; Frias, JL; Felix, V; De Leon, L Sanchez; Hernandez, RA; Jones, MC; Reynolds, James F		1986		American journal of medical genetics	25	1	85-98				#687	Thomas 1986	Exclusion reason: Deemed irrelevant via abstract review
Branchio_oto_renal dysplasia and branchio_oto dysplasia: two distinct autosomal dominant disorders	Meinick, M; Hodes, ME; Nance, WE; Yune, H; Sweeney, A		1978		Clinical genetics	13	5	425-442				#688	Meinick 1978	Exclusion reason: Deemed irrelevant via abstract review
Otological manifestations in branchiootorenal spectrum disorder: A systematic review and meta_analysis	Chen, Anhai; Song, Jian; Acke, Frederic RE; Mei, Lingyun; Cai, Xinzhang; Feng, Yong; He, Chufeng		2021		Clinical Genetics	100	1	13-Mar				#689	Chen 2021	Exclusion reason: Deemed irrelevant via abstract review
Novel EYA1 mutation in a Korean branchio-oto-renal syndrome family	Lee, Kyu Yup; Kim, SungHee; Kim, Un Kyung; Ki, Chang-Seok; Lee, Sang Heun		2007		International journal of pediatric otorhinolaryngology	71	1	169-174				#690	Lee 2007	Exclusion reason: Deemed irrelevant via abstract review
Okihiro syndrome is caused by SALL4 mutations	Kohlhase, Jrgen; Heinrich, Marielle; Schubert, Lucia; Liebers, Manuela; Kispert, Andreas; Laccone, Franco; Turnpenny, Peter; Winter, Robin M; Reardon, William		2002		Human molecular genetics	11	23	2979-2987				#692	Kohlhase 2002	Exclusion reason: Deemed irrelevant via abstract review
Genetic features of hearing loss associated with ear anomalies: PDS and EYA1 mutation analysis	Namba, Atsushi; Abe, Satoko; Shinkawa, Hideichi; Kimberling, William J; Usami, Shin-ichi		2001		Journal of human genetics	46	9	518-521				#693	Namba 2001	Exclusion reason: Deemed irrelevant via abstract review
Association of pulmonary hypoplasia, renal anomalies, and Potter's facies	Fraga, Juan R; Mirza, A Malik; Reichelderfer, Thomas E		1973		Clinical Pediatrics	12	3	150-153				#695	Fraga 1973	Exclusion reason: Deemed irrelevant via abstract review
Pleiotropic effects in Eya3knockout mice	Sker, Torben; Dalke, Claudia; Puk, Oliver; Floss, Thomas; Becker, Lore; Bolle, Ines; Favor, Jack; Hans, Wolfgang; Hlter, Sabine M; Horsch, Marion		2008		BMC developmental biology	8	1	18-Jan				#696	Sker 2008	Exclusion reason: Deemed irrelevant via abstract review
Congenital auricular malformations: description of anomalies and syndromes	Bartel-Friedrich, Sylva		2015		Facial Plastic Surgery	31	6	567-580				#698	Bartel-Friedrich 2015	Exclusion reason: Deemed irrelevant via abstract review
A surgical strategy for the correction of Fraser syndrome cryptophthalmos	Saleh, George M; Hussain, Badrul; Verity, David H; Collin, J Richard O		2009		Ophthalmology	116	9	1707-1712				#699	Saleh 2009	Exclusion reason: Deemed irrelevant via abstract review
Reverse Expansion in Breast Reconstruction after Skin Sparing (SSM) and Nipple Sparing Mastectomy (NSM)-Our First 100 Cases	Fabiocchi, Luca		2022		Plastic and Reconstructive SurgeryÐGlobal Open	10	10S	104-105				#700	Fabiocchi 2022	Exclusion reason: Deemed irrelevant via abstract review
Autosomal recessive otofaciocervical syndrome type 2 with novel homozygous small insertion in PAX1 gene	Patil, Siddaramappa Jagdish; Das Bhowmik, Aneek; Bhat, Venkatraman; Satidevi Vineeth, Venugopal; Vasudevamurthy, Rashmi; Dalal, Ashwin		2018		American Journal of Medical Genetics Part A	176	5	1200-1206				#701	Patil 2018	Exclusion reason: Deemed irrelevant via abstract review
Fraser syndrome: a new case report with review of the literature	Eskander, Bishoy S; Shehata, Bahig M		2008		Fetal and pediatric pathology	27	2	99-104				#702	Eskander 2008	Exclusion reason: Deemed irrelevant via abstract review
Identification and Characterization of a Cryptic Genomic Deletion-Insertion in EYA1 Associated with Branchio-Otic Syndrome	Zheng, Hao; Xu, Jun; Wang, Yu; Lin, Yun; Hu, Qingqiang; Li, Xing; Chu, Jiusheng; Sun, Changling; Chai, Yongchuan; Pang, Xiuhong		2021		Neural Plasticity	2021		9-Jan				#703	Zheng 2021	Exclusion reason: Deemed irrelevant via abstract review
Ear abnormalities	Bhatti, Sana L; Daly, Lauren T; Mejia, Martha; Perlyn, Chad		2021		Pediatrics In Review	42	4	180-188				#704	Bhatti 2021	Exclusion reason: Deemed irrelevant via abstract review
A paradoxical teratogenic mechanism for retinoic acid	Lee, Leo MY; Leung, Chun-Yin; Tang, Walfred WC; Choi, Heung-Ling; Leung, Yun-Chung; McCaffery, Peter J; Wang, Chi-Chiu; Woolf, Adrian S; Shum, Alisa SW		2012		Proceedings of the National Academy of Sciences	109	34	13668-13673				#706	Lee 2012	Exclusion reason: Deemed irrelevant via abstract review
Cronologa y estado actual de las conductas terapeticas en la pancreatitis aguda	Salazar, Jorge Ricardo		2005		Revista de la Facultad de Ciencias Mdicas de Crdoba	62	1	46-51				#707	Salazar 2005	Exclusion reason: Deemed irrelevant via abstract review
Branchio-oculo-facial syndrome	Raveh, Eyal; Papsin, Blake C; Forte, Vito		2000		International journal of pediatric otorhinolaryngology	53	2	149-156				#708	Raveh 2000	Exclusion reason: Deemed irrelevant via abstract review
Malformaciones leves del oido externo y anormalidades del tracto renal: un meta-anlisis	Cuestas, Eduardo; Bur, Cecilia; Bongiovanni, Victoria				Revista de la Facultad de Ciencias Mdicas de Crdoba	63	1	46-52				#710		Exclusion reason: Deemed irrelevant via abstract review
SIX1 mutation screening in 247 branchio_oto_renal syndrome families: A recurrent missense mutation associated with BOR	Kochhar, Amit; Orten, Dana J; Sorensen, Jessica L; Fischer, Stephanie M; Cremers, Cor WRJ; Kimberling, William J; Smith, Richard JH		2008		Human mutation	29	4	565-565				#711	Kochhar 2008	Exclusion reason: Deemed irrelevant via abstract review
Oncologic Safety in Autologous Fat Grafting Reconstruction after Breast Conservation Treatment: A Systematic Review and Meta-Analysis	Kuruvilla, Annet Susan; Yan, Yufan; Rathi, Sourish; Wang, Fei; Ricci, Joseph A		2022		Plastic and Reconstructive SurgeryÐGlobal Open	10	10S	105-106				#712	Kuruvilla 2022	Exclusion reason: Deemed irrelevant via abstract review
Superior semicircular canal dehiscence associated with external, middle, and inner ear abnormalities	Wang, Jenny R; Parnes, Lorne S		2010		The Laryngoscope	120	2	390-393				#713	Wang 2010	Exclusion reason: Deemed irrelevant via abstract review
Branchio_oto_renal syndrome: Reduced penetrance and variable expressivity in four generations of a large kindred	Heimler, Audrey; Lieber, Ernest; Opitz, John M; Reynolds, James F		1986		American journal of medical genetics	25	1	15-27				#714	Heimler 1986	Exclusion reason: Deemed irrelevant via abstract review
A Rare Case of Fraser Syndrome with Partial Vaginal Agenesis and Its Successful Reconstructive Cosmetic Management: A Case Report	Panigrahi, Sambedana; Mohapatra, Kirtirekha; Pradhan, Madhusmita; Mishra, Shubhankar; Samal, Sampriti		2022		The Journal of Obstetrics and Gynecology of India	72	4	349-352				#715	Panigrahi 2022	Exclusion reason: Deemed irrelevant via abstract review
Renal failure and deafness: branchio-oto-renal syndrome	Misra, Madhukar; Nolph, Karl D		1998		American journal of kidney diseases	32	2	334-337				#716	Misra 1998	Exclusion reason: Deemed irrelevant via abstract review
General/clinical genetics	FRIEDREICHÕS, ATAXIA; TO, A NEW GENE		2004		Arch Dis Child	89		A63-A65				#717	FRIEDREICHÕS 2004	Exclusion reason: Deemed irrelevant via abstract review
Branchio_oto_renal syndrome: Comprehensive review based on nationwide surveillance in J apan	Morisada, Naoya; Nozu, Kandai; Iijima, Kazumoto		2014		Pediatrics International	56	3	309-314				#718	Morisada 2014	Exclusion reason: Deemed irrelevant via abstract review
Ear Anomalies	ANGLE, BRAD		2008		CONGENITAL MALFORMATIONS			111				#719	ANGLE 2008	Exclusion reason: Deemed irrelevant via abstract review
Delineation of EFTUD 2 Haploinsufficiency_Related Phenotypes Through a Series of 36 Patients	Lehalle, Daphn; Gordon, Christopher T; Oufadem, Myriam; Goudefroye, Graldine; Boutaud, Lucile; Alessandri, Jean_Luc; Baena, Neus; Baujat, Genevive; Baumann, Clarisse; Boute_Benejean, Odile		2014		Human mutation	35	4	478-485				#720	Lehalle 2014	Exclusion reason: Deemed irrelevant via abstract review
Association of preauricular sinuses and renal anomalies	Leung, Alexander KC; Robson, W Lane M		1992		Urology	40	3	259-261				#721	Leung 1992	Exclusion reason: Deemed irrelevant via abstract review
SIX1 mutations cause branchio-oto-renal syndrome by disruption of EYA1ÐSIX1ÐDNA complexes	Ruf, Rainer G; Xu, Pin-Xian; Silvius, Derek; Otto, Edgar A; Beekmann, Frank; Muerb, Ulla T; Kumar, Shrawan; Neuhaus, Thomas J; Kemper, Markus J; Raymond Jr, Richard M		2004		Proceedings of the National Academy of Sciences	101	21	8090-8095				#722	Ruf 2004	Exclusion reason: Deemed irrelevant via abstract review
Fraser syndrome, a potential cause of respiratory failure in a newborn	Akcan, Abdullah Barõ_; Kul, Mustafa; elikel, Fatih; Gnl, Erdo_an; Cincik, Hakan; Aydemir, Gkhan; Karademir, Ferhan; Sleymano_lu, Selami		2011		International Journal of Pediatric Otorhinolaryngology Extra	6	4	306-309				#723	Akcan 2011	Exclusion reason: Deemed irrelevant via abstract review
Branchiootorenal and branchiooculofacial syndrome	Jecmenica, Jovana; Bajec-Opancina, Aleksandra		2015		Journal of Craniofacial Surgery	26	1	e30-e31				#724	Jecmenica 2015	Exclusion reason: Deemed irrelevant via abstract review
Malformations of the Middle and Inner Ear	Michaels, Leslie; Hellquist, Henrik B		2001		Ear, Nose and Throat Histopathology			77-91				#725	Michaels 2001	Exclusion reason: Deemed irrelevant via abstract review
Roberts syndrome	Gordillo, Miriam; Vega, Hugo; Jabs, Ethylin Wang; Pagon, RA; Bird, TD; Dolan, CR; Stephens, K		1993		Gene Reviews. Seattle, WA: University of Washington							#726	Gordillo 1993	Exclusion reason: Deemed irrelevant via abstract review
Prenatal Limb Abnormalities Panel Sequence Analysis and Deletion/Duplication Testing of 5 Genes	List, Panel Gene; NIPBL, SALL		2021									#727	List 2021	Exclusion reason: Deemed irrelevant via abstract review
A novel dominant mutation in SIX1, affecting a highly conserved residue, result in only auditory defects in humans	Mosrati, Mohamed Ali; Hammami, Boutheina; Rebeh, Imen Ben; Ayadi, Leila; Dhouib, Leila; Hakim, Bochra; Charfeddine, Ilhem; Mnif, Jameleddine; Ghorbel, Abdelmonem; Masmoudi, Saber		2011		European journal of medical genetics	54	5	e484-e488				#728	Mosrati 2011	Exclusion reason: Deemed irrelevant via abstract review
Ear anomalies (congenital) at referral hospital	Sinha, Vikas; Jha, Sushil; Savani, Jigna		2019		Indian Journal of Otology	25	4	188-191				#729	Sinha 2019	Exclusion reason: Deemed irrelevant via abstract review
Potter Syndrome	Bhandari, Jenish; Thada, Pawan K; Sergent, Shane R		2022		StatPearls [Internet]							#730	Bhandari 2022	Exclusion reason: Deemed irrelevant via abstract review
Novel loss of function variants in FRAS1 and FREM2 underlie renal agenesis in consanguineous families	Al-Hamed, Mohamed H; Sayer, John A; Alsahan, Nada; Tulbah, Maha; Kurdi, Wesam; Ambusaidi, Qamariya; Ali, Wafaa; Imtiaz, Faiqa		2021		Journal of Nephrology	34		893-900				#732	Al-Hamed 2021	Exclusion reason: Deemed irrelevant via abstract review
Genetic screening in patients with craniofacial malformations	Yoon, Amanda J; Pham, Binh N; Dipple, Katrina M		2016		Journal of pediatric genetics	5	4	220-224				#733	Yoon 2016	Exclusion reason: Deemed irrelevant via abstract review
Association of goldenhar syndrome with trisomy 18	Tekgndz, Kadir _erafettin; Demirelli, Ya_ar; Kara, Mustafa											#734		Exclusion reason: Deemed irrelevant via abstract review
Temporal bone anomalies in the branchio-oto-renal syndrome: detailed computed tomographic and magnetic resonance imaging findings	Ceruti, S; Stinckens, C; Cremers, CWRJ; Casselman, JW		2002		Otology & neurotology	23	2	200-207				#735	Ceruti 2002	Exclusion reason: Deemed irrelevant via abstract review
Frederick R. Bieber	Nance, Walter E				Clinical Genetics: A Source Book for Physicians			443				#736		Exclusion reason: Deemed irrelevant via abstract review
Multiple mutations in mouse Chd7 provide models for CHARGE syndrome	Bosman, Erika A; Penn, Andrew C; Ambrose, John C; Kettleborough, Ross; Stemple, Derek L; Steel, Karen P		2005		Human molecular genetics	14	22	3463-3476				#737	Bosman 2005	Exclusion reason: Deemed irrelevant via abstract review
have profound and often irrevocable effects on their linguistic and psychological	Bieber, Frederick R		1979		Clinical Genetics: A Source Book for Physicians			443				#738	Bieber 1979	Exclusion reason: Deemed irrelevant via abstract review
Hearing impairment is currently one of the most widespread chronic disabilities	Bieber, Frederick R		1979		Clinical Genetics: A Source Book for Physicians			443				#740	Bieber 1979	Exclusion reason: Deemed irrelevant via abstract review
Genetic syndromes involving hearing	Martini, Alessandro; Calzolari, Ferdinando; Sensi, Alberto		2009		International journal of pediatric otorhinolaryngology	73		S2-S12				#741	Martini 2009	Exclusion reason: Deemed irrelevant via abstract review
Genetic contributions to human malformations	Chudley, AE; Persaud, TVN; Skalko, RG		1985		Basic concepts in teratology			31-68				#742	Chudley 1985	Exclusion reason: Deemed irrelevant via abstract review
Congenital aural atresia associated with agenesis of internal carotid artery in a girl with a FOXI3 deletion	Tassano, Elisa; Jagannathan, Vidhya; Drgemller, Cord; Leoni, Massimiliano; Hytnen, Marjo K; Severino, Mariasavina; Gimelli, Stefania; Cuoco, Cristina; Di Rocco, Maja; Sanio, Kirsi		2015		American Journal of Medical Genetics Part A	167	3	537-544				#743	Tassano 2015	Exclusion reason: Deemed irrelevant via abstract review
The genetics of hearing loss	Aggarwal, R; Saeed, SR		2005		British Journal of Hospital Medicine (2005)	66	1	32-36				#744	Aggarwal 2005	Exclusion reason: Deemed irrelevant via abstract review
PBX1 haploinsufficiency leads to syndromic congenital anomalies of the kidney and urinary tract (CAKUT) in humans	Le Tanno, Pauline; Breton, Julie; Bidart, Marie; Satre, Vronique; Harbuz, Radu; Ray, Pierre F; Bosson, Caroline; Dieterich, Klaus; Jaillard, Sylvie; Odent, Sylvie		2017		Journal of medical genetics	54	7	502-510				#745	LeTanno 2017	Exclusion reason: Deemed irrelevant via abstract review
Townes-Brocks syndrome In Gaza Strip	Ahmed, Basal A; Khamis, Elessi		2001		Am J Med Genet	102	3	250-257				#746	Ahmed 2001	Exclusion reason: Deemed irrelevant via abstract review
PAX2-related disorder	Bower, Matthew A; Schimmenti, Lisa A; Eccles, Michael R		2018									#747	Bower 2018	Exclusion reason: Deemed irrelevant via abstract review
Oto-renal syndromes: disorders of shared developmental gene polymorphisms and overlapping physiology	Hassan, Muzamil O		2017		African Journal of Medicine and Medical Sciences	46	1	17-Jul				#748	Hassan 2017	Exclusion reason: Deemed irrelevant via abstract review
Branchio-oto-renal syndrome associated mutations in Eyes Absent 1 result in loss of phosphatase activity	Rayapureddi, Jayanagendra P; Hegde, Rashmi S		2006		FEBS letters	580	16	3853-3859				#750	Rayapureddi 2006	Exclusion reason: Deemed irrelevant via abstract review
SALL4, the missing link between stem cells, development and cancer	Tatetsu, Hiro; Kong, Nikki R; Chong, Gao; Amabile, Giovanni; Tenen, Daniel G; Chai, Li		2016		Gene	584	2	111-119				#751	Tatetsu 2016	Exclusion reason: Deemed irrelevant via abstract review
EYA1-related disorders: two clinical cases and a literature review	Castiglione, Alessandro; Melchionda, Salvatore; Carella, Massimo; Trevisi, Patrizia; Bovo, Roberto; Manara, Renzo; Martini, Alessandro		2014		International Journal of Pediatric Otorhinolaryngology	78	8	1201-1210				#753	Castiglione 2014	Exclusion reason: Deemed irrelevant via abstract review
A de novo and novel mutation in the EYA1 gene in a Chinese child with branchio-oto-renal syndrome	Li, Guomin; Shen, Qian; Sun, Li; Liu, Haimei; An, Yu; Xu, Hong		2018		Intractable & Rare Diseases Research	7	1	42-45				#754	Li 2018	Exclusion reason: Deemed irrelevant via abstract review
Cochlear Implant in Klippel-Feil Syndrome: Challenges and Concerns	Reddy, Y Mounika; Lepcha, Anjali; Augustine, Ann Mary; Philip, Ajay		2021		Indian Journal of Otolaryngology and Head & Neck Surgery			5-Jan				#756	Reddy 2021	Exclusion reason: Deemed irrelevant via abstract review
Aplasia cutis congenita and dysmorphic syndrome after antithyroid therapy during pregnancy	Bihan, Hlne; Vazquez, Marie Paule; Krivitzky, Alain; Cohen, Rgis		2002		The Endocrinologist	12	2	87-91				#757	Bihan 2002	Exclusion reason: Deemed irrelevant via abstract review
Branchio-oto-renal syndromeÐa report of three cases and review of literature	Shahul, HCP; Ramalingam, R; Ramalingam, KK		2018		J Otolaryngol ENT Res	10	4	180-183				#758	Shahul 2018	Exclusion reason: Deemed irrelevant via abstract review
Cochlear implantation in branchio-oto-renal syndromeÑa surgical challenge	Kameswaran, Mohan; Kumar, RS Anand; Murali, Sathiya; Raghunandhan, S; Karthikeyan, K		2007		Indian Journal of Otolaryngology and Head & Neck Surgery	59		280-283				#759	Kameswaran 2007	Exclusion reason: Deemed irrelevant via abstract review
5 Radiological abnormalities of the ear	Calzolari, F; Martini, A		2008		Paediatric Audiological Medicine			90				#760	Calzolari 2008	Exclusion reason: Deemed irrelevant via abstract review
Copy number variation analysis implicates novel pathways in patients with oculo_auriculo_vertebral_spectrum and congenital heart defects	Guida, Valentina; Sparascio, Francesca Piceci; Bernardini, Laura; Pancheri, Francesco; Melis, Daniela; Cocciadiferro, Dario; Pagnoni, Mario; Puzzo, Marianna; Goldoni, Marina; Barone, Chiara		2021		Clinical Genetics	100	3	268-279				#761	Guida 2021	Exclusion reason: Deemed irrelevant via abstract review
Congenital malformations of the ear	Shoman, Nael M; Samy, Ravi N; Choo, Daniel I		2014		Congenital Malformations of the Head and Neck			23-66				#762	Shoman 2014	Exclusion reason: Deemed irrelevant via abstract review
Roberts Syndrome	Liu, Dongyou		2020		Handbook of Tumor Syndromes			389-393				#763	Liu 2020	Exclusion reason: Deemed irrelevant via abstract review
Enlarged vestibular aqueduct: looking for genotypicÐphenotypic correlations	Gonzlez-Garca, Jos çngel; Ibez, Andrs; Ramrez-Camacho, Rafael; Rodrguez, Antonio; Garca-Berrocal, Jos Ramn; Trinidad, Almudena		2006		European Archives of Oto-Rhino-Laryngology and Head & Neck	263		971-976				#764	Gonzlez-Garca 2006	Exclusion reason: Deemed irrelevant via abstract review
Description of a large kindred with autosomal dominant inheritance of branchial arch anomalies, hearing loss, and ear pits, and exclusion of the branchio_oto_renal (BOR) syndrome gene locus (chromosome 8q13. 3)	Stratakis, Constantine A; Lin, Jing Ping; Rennert, Owen M		1998		American journal of medical genetics	79	3	209-214				#765	Stratakis 1998	Exclusion reason: Deemed irrelevant via abstract review
A new dominant branchiogenic_deafness syndrome with internal auditory canal hypoplasia and abnormal extremities	Mgarban, Andr; Rassi, Simon; Chouery, Eliane; Delague, Valrie; Leal, Gustavo Perez de Nanclares; Tabet, Murielle; Castao, Luis; Loiselet, Jacques		2003		American Journal of Medical Genetics Part A	120	2	276-282				#766	Mgarban 2003	Exclusion reason: Deemed irrelevant via abstract review
Autosomal dominant branchio-oto-renal syndromeÑlocalization of a disease gene to chromosome 8q by linkage in a Dutch family	Kumar, Shrawan; Kimberling, William J; Kenyon, Judy B; Smith, Richard JH; Marres, Henri AM; Cremers, Cor WRJ		1992		Human molecular genetics	1	7	491-495				#767	Kumar 1992	Exclusion reason: Deemed irrelevant via abstract review
Rare heterozygous GDF6 variants in patients with renal anomalies	Martens, Helge; Hennies, Imke; Getwan, Maike; Christians, Anne; Weiss, Anna-Carina; Brand, Frank; Gjerstad, Ann Christin; Christians, Arne; Gucev, Zoran; Geffers, Robert		2020		European Journal of Human Genetics	28	12	1681-1693				#768	Martens 2020	Exclusion reason: Deemed irrelevant via abstract review
Autosomal dominantly inherited GREB1L variants in individuals with profound sensorineural hearing impairment	Schrauwen, Isabelle; Liaqat, Khurram; Schatteman, Isabelle; Bharadwaj, Thashi; Nasir, Abdul; Acharya, Anushree; Ahmad, Wasim; Van Camp, Guy; Leal, Suzanne M		2020		Genes	11	6	687				#769	Schrauwen 2020	Exclusion reason: Deemed irrelevant via abstract review
Apparently new oculo_cerebro_acral syndrome	Atkin, Joan F; Patil, Shivanand		1984		American journal of medical genetics	19	3	585-587				#770	Atkin 1984	Exclusion reason: Deemed irrelevant via abstract review
A lethal syndrome resembling branchio_oculo facial syndrome	Hind, AV; Torack, Richard; Dowton, SB		1992		Clinical genetics	41	2	74-78				#771	Hind 1992	Exclusion reason: Deemed irrelevant via abstract review
Pericentric enversion of chromosome no. 13 in a large family leading to duplication deficiency causing congenital malformations in three individuals.	Hauksdttir, H; Halldrsson, S; Jensson, O; Mikkelsen, M; McDermott, A		1972		Journal of Medical Genetics	9	4	413				#772	Hauksdttir 1972	Exclusion reason: Deemed irrelevant via abstract review
Heterotopic cervical salivary gland tissue in a family with probable branchio_otorenal syndrome	Joseph, Michael P; Goodman, Max L; Pilch, Ben Z; Bieber, Frederick R; Holmes, Lewis B; Reardon, Edward		1986		Head & Neck Surgery	8	6	456-462				#773	Joseph 1986	Exclusion reason: Deemed irrelevant via abstract review
Branchio-oto-renal syndrome with generalized microdontia: case report	Prabhu, Neeta T; Alexander, Sherene; John, Rebecca		1999		Oral Surgery, Oral Medicine, Oral Pathology, Oral Radiology, and Endodontology	87	2	180-183				#774	Prabhu 1999	Exclusion reason: Deemed irrelevant via abstract review
The BOR syndrome and renal agenesis_prenatal diagnosis andfurther clinical delineation	Greenberg, Cheryl R; Trevenen, Cynthia L; Evans, Jane A		1988		Prenatal diagnosis	8	2	103-108				#775	Greenberg 1988	Exclusion reason: Deemed irrelevant via abstract review
The Neonate with Minor Dysmorphisms	Vl_d_reanu, Simona; Bo_, Mihaela; Berceanu, Costin; Mehedin_u, Claudia; Popescu, Simona		2017		Congenital Anomalies-From the Embryo to the Neonate							#776	Vl_d_reanu 2017	Exclusion reason: Deemed irrelevant via abstract review
GREB1L as a candidate gene of MayerÐRokitanskyÐKsterÐHauser syndrome	Barffour, Isaac Kyei; Kwarkoh, Roselind Kyei Baah		2021		European Journal of Medical Genetics	64	3	104158				#777	Barffour 2021	Exclusion reason: Deemed irrelevant via abstract review
A mutation in HOXA2 is responsible for autosomal-recessive microtia in an Iranian family	Alasti, Fatemeh; Sadeghi, Abdorrahim; Sanati, Mohammad Hossein; Farhadi, Mohammad; Stollar, Elliot; Somers, Thomas; Van Camp, Guy		2008		The American Journal of Human Genetics	82	4	982-991				#778	Alasti 2008	Exclusion reason: Deemed irrelevant via abstract review
Turner syndrome genotype and phenotype and their effect on presenting features and timing of diagnosis	Al Alwan, Ibrahim; Khadora, Manal; Amir, Isam; Nasrat, Ghada; Omair, Aamir; Brown, Lindsay; Al Dubayee, Mohammed; Badri, Motassim		2014		International journal of health sciences	8	2	195				#779	AlAlwan 2014	Exclusion reason: Deemed irrelevant via abstract review
ÒHEAR FOR ALLÓ: A SPECIAL CLUB FOR	Marfatia, Hetal		2016									#780	Marfatia 2016	Exclusion reason: Deemed irrelevant via abstract review
Microtia: epidemiology and genetics	Luquetti, Daniela V; Heike, Carrie L; Hing, Anne V; Cunningham, Michael L; Cox, Timothy C		2012		American Journal of Medical Genetics Part A	158	1	124-139				#781	Luquetti 2012	Exclusion reason: Deemed irrelevant via abstract review
Novel partial duplication of EYA1 causes branchiootic syndrome in a large Brazilian family	Dantas, Vitor GL; Freitas, Erika L; Della-Rosa, Valter A; Lezirovitz, Karina; de Moraes, Ana Maria SM; Ramos, Silvia B; Oiticica, Jeanne; Alves, Leandro U; Pearson, Peter L; Rosenberg, Carla		2015		International journal of audiology	54	9	593-598				#782	Dantas 2015	Exclusion reason: Deemed irrelevant via abstract review
DSQ	INSErt rEvISItEd, PackagE		2010									#783	INSErtrEvISItEd 2010	Exclusion reason: Deemed irrelevant via abstract review
Search for a genetic cause in children with unilateral isolated microtia and congenital aural atresia	Mortier, J; van den Ende, J; Declau, F; Vercruysse Jr, H; Wuyts, W; Van Camp, G; Vanderveken, O; Boudewyns, An		2023		European Archives of Oto-Rhino-Laryngology	280	2	623-631				#784	Mortier 2023	Exclusion reason: Deemed irrelevant via abstract review
Diagnostic performance of routine ultrasound screening for fetal abnormalities in an unselected Swedish population in 2000Ð2005	Romosan, G; Henriksson, E; Rylander, A; Valentin, Lil		2009		Ultrasound in Obstetrics and Gynecology: The Official Journal of the International Society of Ultrasound in Obstetrics and Gynecology	34	5	526-533				#785	Romosan 2009	Exclusion reason: Deemed irrelevant via abstract review
Evaluation and management of syndromic congenital hearing loss	Casazza, Geoffrey; Meier, Jeremy D		2017		Current opinion in otolaryngology & head and neck surgery	25	5	378-384				#786	Casazza 2017	Exclusion reason: Deemed irrelevant via abstract review
Sirenomelia: Can it be Missed in the First Trimester? A Case Series of A Rare Condition	Smitha, DS; Agrawal, Purvi; Suman, TP; Makam, Adinarayana V		2021		Journal of Fetal Medicine	8		6-Jan				#787	Smitha 2021	Exclusion reason: Deemed irrelevant via abstract review
The axial mesodermal dysplasia spectrum	Russell, Laura J; Weaver, David D; Bull, Marilyn J		1981		Pediatrics	67	2	176-182				#789	Russell 1981	Exclusion reason: Deemed irrelevant via abstract review
Pancytopenia with HyperpigmentationÐFanconi Anaemia: A Case Report	Uddin, MB; Ferdous, J; Jahan, KI; Tarafder, MH; Zaman, F; Hossain, A; Yeasmin, S; Das, HS		2012		TAJ: Journal of Teachers Association	25		84-86				#790	Uddin 2012	Exclusion reason: Deemed irrelevant via abstract review
PEDIATRIC HEARING LOSS	Dobbie, Allison M		2016		Ent Secrets-First South Asia Edition			363				#791	Dobbie 2016	Exclusion reason: Deemed irrelevant via abstract review
The branchio-oto-renal syndrome	Kemperman, MH; Stinckens, C; Kumar, S; Joosten, FB; Huygen, PL; Cremers, CW		2002		ADVANCES IN OTORHINOLARYNGOLOGY	61		192-200				#792	Kemperman 2002	Exclusion reason: Deemed irrelevant via abstract review
Prevalence of otological disease in Turner syndrome: a systematic review	Geerardyn, Alexander; Willaert, Annelore; Decallonne, Brigitte; Desloovere, Christian; Verhaert, Nicolas		2021		Otology & Neurotology	42	7	953-958				#793	Geerardyn 2021	Exclusion reason: Deemed irrelevant via abstract review
Mayer-Rokitansky-Kster-Hauser (MRKH) syndrome	Morcel, Karine; Camborieux, Laure; Guerrier, Daniel		2007		Orphanet journal of rare diseases	2	1	9-Jan				#794	Morcel 2007	Exclusion reason: Deemed irrelevant via abstract review
Cervical spine disorders in children	Herman, Martin J; Pizzutillo, Peter D		1999		Orthopedic Clinics of North America	30	3	457-466				#795	Herman 1999	Exclusion reason: Deemed irrelevant via abstract review
Whole_exome sequencing analysis in 10 families of sporadic microtia with thoracic deformities	Yang, Meirong; Lu, Xiaosheng; Zhang, Ye; Wang, Changchen; Cai, Zhen; Li, Zhengyong; Pan, Bo; Jiang, Haiyue		2021		Molecular Genetics & Genomic Medicine	9	5	e1657				#796	Yang 2021	Exclusion reason: Deemed irrelevant via abstract review
Congenital malformations in twins: a population study	Klln, Bengt		1986		Acta geneticae medicae et gemellologiae: twin research	35	4-Mar	167-178				#797	Klln 1986	Exclusion reason: Deemed irrelevant via abstract review
Temporal bone and intracranial abnormalities in syndromic causes of hearing loss: an updated guide	DÕArco, Felice; Youssef, Adam; Ioannidou, Evangelia; Bisdas, Sotirios; Pinelli, Lorenzo; Caro-Dominguez, Pablo; Nash, Robert; Siddiqui, Ata; Talenti, Giacomo		2020		European Journal of Radiology	123		108803				#798	DÕArco 2020	Exclusion reason: Deemed irrelevant via abstract review
Ectopic Unilateral Ear Pit in an Otherwise Well-Appearing Child: A Case Report and Literature Review	Nguyen, Henry H; Martin, Sydney; Jabine, Leslie; Jabine, Leslie N		2023		Cureus	15	5					#799	Nguyen 2023	Exclusion reason: Deemed irrelevant via abstract review
Syndromes Related to Pediatric Otolaryngology	Di Francesco, Renata C											#800		Exclusion reason: Deemed irrelevant via abstract review
Stickler and branchio_oto_renal syndromes in a patient with mutations in EYA1 and COL2A1 genes	Olavarrieta, L; Morales_Angulo, C; Del Castillo, I; Moreno, F; Moreno_Pelayo, MA		2008		Clinical genetics	73	3	262-267				#801	Olavarrieta 2008	Exclusion reason: Deemed irrelevant via abstract review
HDR syndrome with a novel mutation in GATA3 mimicking a congenital X-linked stapes gusher: a case report	Yang, Aram; Kim, Jinsup; Ki, Chang-Seok; Hong, Sung Hwa; Cho, Sung Yoon; Jin, Dong-Kyu		2017		BMC Medical Genetics	18		6-Jan				#802	Yang 2017	Exclusion reason: Deemed irrelevant via abstract review
Holt-Oram Syndrome	McDermott, Deborah A; Fong, Jamie C; Basson, Craig T		2019									#803	McDermott 2019	Exclusion reason: Deemed irrelevant via abstract review
167 Diagnostic Algorithm for Evaluating Bilateral Congenital Cervical Rests	Zundel, Roger S; Heatley, Diane G		1995		Otolaryngology--Head and Neck Surgery	113	2	P208-P208				#804	Zundel 1995	Exclusion reason: Deemed irrelevant via abstract review
Understanding the molecular mechanisms of human microtia via a pig model of HOXA1 syndrome	Qiao, Ruimin; He, Yuyong; Pan, Bo; Xiao, Shijun; Zhang, Xufei; Li, Jing; Zhang, Zhiyan; Hong, Yuan; Xing, Yuyun; Ren, Jun		2015		Disease models & mechanisms	8	6	611-622				#806	Qiao 2015	Exclusion reason: Deemed irrelevant via abstract review
Genetic testing in childhood hearing loss: Review and case studies	Rao, Aparna; Schnooveld, C; Schimmenti, LA; Vestal, L; Ferrello, Melissa; Ward, Jennifer		2011		Audiol Online			11-Jan				#807	Rao 2011	Exclusion reason: Deemed irrelevant via abstract review
Prenatal diagnosis of de novo trisomy 1 (q21_qter) der (Y) t (Y; 1) in a malformed live born	Fernandez_Novoa, MC; Vargas, MT; Granell, MR; Carreto, P		2004		Prenatal Diagnosis: Published in Affiliation With the International Society for Prenatal Diagnosis	24	6	414-417				#808	Fernandez_Novoa 2004	Exclusion reason: Deemed irrelevant via abstract review
Fanconi anaemia	Tischkowitz, MD; Hodgson, SV		2003		Journal of medical genetics	40	1	10-Jan				#809	Tischkowitz 2003	Exclusion reason: Deemed irrelevant via abstract review
Neuroimaging in Kabuki syndrome and another KMT2D_related disorder	Stadelmaier, Rachel T; Kenna, Margaret A; Barrett, Devon; Mullen, Thomas E; Bodamer, Olaf; Agrawal, Pankaj B; Robson, Caroline D; Wojcik, Monica H		2021		American Journal of Medical Genetics Part A	185	12	3770-3783				#810	Stadelmaier 2021	Exclusion reason: Deemed irrelevant via abstract review
Developmental renal pathology: its past, present, and future	Rodriguez, Maria M		2004		Fetal and pediatric pathology	23	4	211-229				#811	Rodriguez 2004	Exclusion reason: Deemed irrelevant via abstract review
37th Annual David W. Smith Workshop on Malformations and Morphogenesis: Abstracts of the 2016 Annual Meeting	Keppler_Noreuil, Kim M; Martinez_Agosto, Julian A; Hudgins, Louanne; Carey, John C		2017		American Journal of Medical Genetics Part A	173	8	2007-2073				#812	Keppler_Noreuil 2017	Exclusion reason: Deemed irrelevant via abstract review
Genetic Disorders of Calcium and Phosphorus Metabolism Related with Parathyroid Glands	Aslanger, Aya Dilruba		2022		Parathyroid Glands							#813	Aslanger 2022	Exclusion reason: Deemed irrelevant via abstract review
Duplication 2p25 in a child with clinical features of CHARGE syndrome	Sperry, Ethan D; Schuette, Jane L; van Ravenswaaij_Arts, Conny MA; Green, Glenn E; Martin, Donna M		2016		American Journal of Medical Genetics Part A	170	5	1148-1154				#814	Sperry 2016	Exclusion reason: Deemed irrelevant via abstract review
A child with roberts syndrome: a case report	Sharma, Rajan K; Sharma, Gopal R; Bista, Prakash; Jha, Rajiv		2017		Nepal Journal of Neuroscience	14	2	39-42				#815	Sharma 2017	Exclusion reason: Deemed irrelevant via abstract review
A comprehensive newborn examination: Part I. general, head and Neck, Cardiopulmonary	Lewis, Mary L		2014		American Family Physician	90	5	289-296				#816	Lewis 2014	Exclusion reason: Deemed irrelevant via abstract review
Successful surgical closure of an aortopulmonary window associated with Holt-Oram syndrome in adulthood	Stefanovi_, Igor; Mili_, Aleksa; Mateji_, Kristina; Jovanovi_, Ida		2018		Vojnosanitetski pregled	75	7	730-733				#817	Stefanovi_ 2018	Exclusion reason: Deemed irrelevant via abstract review
Aparna Rao, Lisa A. Schimmenti 2, Elizabeth Vestal, Cheri Schnooveld 3, Melissa Ferrello 3, Jennifer Ward 3 and Barbara Friedman 3 Department of Speech-Language-Hearing Sciences 164 Pillsbury Drive SE University of Minnesota, Minneapolis, MN 55455	Rao, Aparna											#818		Exclusion reason: Deemed irrelevant via abstract review
Haploinsufficiency of SF3B4, a component of the pre-mRNA spliceosomal complex, causes Nager syndrome	Bernier, Francois P; Caluseriu, Oana; Ng, Sarah; Schwartzentruber, Jeremy; Buckingham, Kati J; Innes, A Micheil; Jabs, Ethylin Wang; Innis, Jeffrey W; Schuette, Jane L; Gorski, Jerome L		2012		The American Journal of Human Genetics	90	5	925-933				#819	Bernier 2012	Exclusion reason: Deemed irrelevant via abstract review
Analysis of incidence and genetic predisposition of preauricular sinus	An, Soo-Youn; Choi, Hyo Geun; Lee, Joong Seob; Kim, Ji Hee; Yoo, Seung Woo; Park, Bumjung		2014		International Journal of Pediatric Otorhinolaryngology	78	12	2255-2257				#820	An 2014	Exclusion reason: Deemed irrelevant via abstract review
Accessory auricles-Report of two cases	Vulovic, Dejan D; Spasi_, Marko B; Milisavljevic, Slobodan S; Vucetic, Milos A		2017		Serbian Journal of Experimental and Clinical Research	18	1	85-88				#821	Vulovic 2017	Exclusion reason: Deemed irrelevant via abstract review
Gabriele-de Vries Syndrome	S, Maria J Nabais		2019		University of Washington, Seattle							#822	S 2019	Exclusion reason: Deemed irrelevant via abstract review
VATER/VACTERL Association in Palestinian Children: A Case Report	Elessi, K; Ahmed, BA		2018		Int J Pediatr Child Care	3	1	4-Jan				#824	Elessi 2018	Exclusion reason: Deemed irrelevant via abstract review
Genetics of microtia and associated syndromes	Alasti, Fatemeh; Van Camp, Guy		2009		Journal of medical genetics	46	6	361-369				#825	Alasti 2009	Exclusion reason: Deemed irrelevant via abstract review
MRI findings of intracranial malformations in a case with Fraser syndrome	Yesilkaya, Yakup; Hizal, Mustafa; Oguz, Kader Karli; Alanay, Yasemin		2012		Clinical Dysmorphology	21	4	234-236				#826	Yesilkaya 2012	Exclusion reason: Deemed irrelevant via abstract review
Catecholamines in patients with 22q11. 2 deletion syndrome and the low-activity COMT polymorphism	Graf, WD; Unis, AS; Yates, CM; Sulzbacher, S; Dinulos, MB; Jack, RM; Dugaw, KA; Paddock, MN; Parson, WW		2001		Neurology	57	3	410-416				#828	Graf 2001	Exclusion reason: Deemed irrelevant via abstract review
Functional Pathway and Process Enrichment Analysis of Genes Associated With Morphological Abnormalities of the Outer Ear	Meng, Xiaolu; Pan, Bo; Zhang, Zeya; Guo, Peipei; Wang, Changchen; Huang, Xin; Si, Nuo; Jiang, Haiyue		2023		Journal of Craniofacial Surgery	34	2	489-493				#829	Meng 2023	Exclusion reason: Deemed irrelevant via abstract review
Craniofacial syndromes	Suri, Mohnish		2005		Seminars in Fetal and Neonatal Medicine	10	3	243-257				#830	Suri 2005	Exclusion reason: Deemed irrelevant via abstract review
Congenital hearing impairment	Robson, Caroline D		2006		Pediatric radiology	36		309-324				#831	Robson 2006	Exclusion reason: Deemed irrelevant via abstract review
Gabriele-de Vries Syndrome Synonym: YY1 Intellectual Disability Syndrome	S, Maria J Nabais											#832		Exclusion reason: Deemed irrelevant via abstract review
Recurrent 8q13. 2-13.3 microdeletions associated with Branchio-oto-renal syndrome are mediated by human endogenous retroviral (HERV) sequence blocks	Chen, Xiaoli; Wang, Jun; Mitchell, Elyse; Guo, Jin; Wang, Liwen; Zhang, Yu; Hodge, Jennelle C; Shen, Yiping		2014		BMC Medical Genetics	15		8-Jan				#833	Chen 2014	Exclusion reason: Deemed irrelevant via abstract review
Common Genetic Syndromes in Otolaryngology	Visvanathan, Mr V; Kubba, Mr H		2011		ENT MASTERCLASS¨	4	1	66				#834	Visvanathan 2011	Exclusion reason: Deemed irrelevant via abstract review
Recommendations of the Scientific Committee of the Italian BeckwithÐWiedemann Syndrome Association on the diagnosis, management and follow-up of the syndrome	Mussa, Alessandro; Di Candia, Stefania; Russo, Silvia; Catania, Serena; De Pellegrin, Maurizio; Di Luzio, Luisa; Ferrari, Mario; Tortora, Chiara; Meazzini, Maria Costanza; Brusati, Roberto		2016		European journal of medical genetics	59	1	52-64				#835	Mussa 2016	Exclusion reason: Deemed irrelevant via abstract review
Genetic Diseases and Associated Urologic Manifestations	Palmer, Jeffrey S; Hubert, Katherine C		2011		Pediatric Urology: A General Urologist's Guide			141-155				#836	Palmer 2011	Exclusion reason: Deemed irrelevant via abstract review
Homozygous SALL1 mutation causes a novel multiple congenital anomalyÑmental retardation syndrome	Vodopiutz, Julia; Zoller, Heinz; Fenwick, Aime L; Arnhold, Richard; Schmid, Max; Prayer, Daniela; Mller, Thomas; Repa, Andreas; Pollak, Arnold; Aufricht, Christoph		2013		The Journal of pediatrics	162	3	612-617				#839	Vodopiutz 2013	Exclusion reason: Deemed irrelevant via abstract review
Genetics of congenital anomalies of the kidneys and urinary tract	Vivante, Asaf; Hildebrandt, Friedhelm		2016		Congenital anomalies of the kidney and urinary tract: clinical implications in children			303-322				#840	Vivante 2016	Exclusion reason: Deemed irrelevant via abstract review
Fetal dysmorphology: the role of the geneticist in the fetal medicine unit in targeting diagnostic tests	Homfray, Tessa		2009		Reproductive Genetics			131				#841	Homfray 2009	Exclusion reason: Deemed irrelevant via abstract review
Goldenhar syndrome with external auditory canal stenosis complicated by canal cholesteatoma and first branchial cleft cyst	Barkdull, Gregory C; Carvalho, Daniela		2007		International Journal of Pediatric Otorhinolaryngology Extra	2	2	128-132				#842	Barkdull 2007	Exclusion reason: Deemed irrelevant via abstract review
Genetic hearing loss associated with craniofacial abnormalities	Lunardi, S; Boldrini, A; Fogli, A; Liumbruno, A; Michelucci, A; Valetto, A; Toschi, B; Baldinotti, F; Forli, F; Ghirri, P		2012									#843	Lunardi 2012	Exclusion reason: Deemed irrelevant via abstract review
Cloning and expression analysis of SALL4, the murine homologue of the gene mutated in Okihiro syndrome	Kohlhase, J; Heinrich, M; Liebers, M; Archangelo, L Frhlich; Reardon, W; Kispert, A		2002		Cytogenetic and genome research	98	4	274-277				#844	Kohlhase 2002	Exclusion reason: Deemed irrelevant via abstract review
Malformations and Congenital Lesions of the Inner Ear	Michaels, L		1987		Ear, Nose and Throat Histopathology			77-87				#845	Michaels 1987	Exclusion reason: Deemed irrelevant via abstract review
Chromosomal Microarray Analysis Identifies a Novel SALL1 Deletion, Supporting the Association of Haploinsufficiency with a Mild Phenotype of TownesÐBrocks Syndrome	Innoceta, Anna Maria; Olivucci, Giulia; Parmeggiani, Giulia; Scarano, Emanuela; Pragliola, Antonella; Graziano, Claudio		2023		Genes	14	2	258				#846	Innoceta 2023	Exclusion reason: Deemed irrelevant via abstract review
ENT-Related Syndromes	Abdulkader, Faisal; Ahmed, Mai Ahmed Mohamed Elhassan		2021		Textbook of Clinical Otolaryngology			707-718				#847	Abdulkader 2021	Exclusion reason: Deemed irrelevant via abstract review
CDKN1C-Related Beckwith-Wiedemann Syndrome: First Patient from India	Arora, Veronica; Takkar, Aashita; Dubey, Sudhisha; Gupta, Deepti; Saxena, Renu; Verma, IC		2023		Journal of Pediatric Genetics							#849	Arora 2023	Exclusion reason: Deemed irrelevant via abstract review
Branchio-otic syndrome caused by a genomic rearrangement: clinical findings and molecular cytogenetic studies in a patient with a pericentric inversion of chromosome 8	Schmidt, T; Bierhals, T; Kortm, F; Bartels, I; Liehr, T; Burfeind, P; Shoukier, M; Frank, V; Bergmann, C; Kutsche, K		2013		Cytogenetic and Genome Research	142	1	6-Jan				#850	Schmidt 2013	Exclusion reason: Deemed irrelevant via abstract review
The Ossicles in Pediatric Conductive Hearing Loss	Foust, AM; Poe, DS; Robson, CD		2020		Neurographics	10	6-May	259-271				#851	Foust 2020	Exclusion reason: Deemed irrelevant via abstract review
Preauricular skin tags and ear pits are associated with permanent hearing impairment in newborns	Roth, Daphne Ari-Even; Hildesheimer, Minka; Bardenstein, Sarit; Goidel, Dvora; Reichman, Brian; Maayan-Metzger, Ayala; Kuint, Jacob		2008		Pediatrics	122	4	e884-e890				#852	Roth 2008	Exclusion reason: Deemed irrelevant via abstract review
Anthropometry in Ethnic Groups and Cultural and Geographical Diversity: Auricular Anthropometry of Newborns: Ethnic Variations	Lian, Wee Bin		2012		Handbook of Anthropometry: Physical Measures of Human Form in Health and Disease			2523-2534				#853	Lian 2012	Exclusion reason: Deemed irrelevant via abstract review
Mayer-Rokitansky-Kster-Hauser Syndrome with Situs Inversus Totalis: A Rare Case Report	Soekersi, Hari; Hernowo, Riza Putri Aulia		2023		The American Journal of Case Reports	24		e939011-1				#854	Soekersi 2023	Exclusion reason: Deemed irrelevant via abstract review
Facial nerve anomalies in association with congenital hearing loss	Al-Mazrou, Khalid A; Alorainy, Ibrahim A; Al-Dousary, Surayie H; Richardson, Mark A		2003		International journal of pediatric otorhinolaryngology	67	12	1347-1353				#855	Al-Mazrou 2003	Exclusion reason: Deemed irrelevant via abstract review
Safety of dermatologic medications in pregnancy and lactation: Part I. Pregnancy	Murase, Jenny E; Heller, Misha M; Butler, Daniel C		2014		Journal of the American Academy of Dermatology	70	3	401-e1				#856	Murase 2014	Exclusion reason: Deemed irrelevant via abstract review
CHARGE and Kabuki syndromes: a phenotypic and molecular link	Schulz, Yvonne; Freese, Luisa; Mnz, Johanna; Zoll, Barbara; Vlter, Christiane; Brockmann, Knut; Bgershausen, Nina; Becker, Jutta; Wollnik, Bernd; Pauli, Silke		2014		Human molecular genetics	23	16	4396-4405				#857	Schulz 2014	Exclusion reason: Deemed irrelevant via abstract review
Genetic Hearing Loss	Young, Allen; Ng, Matthew		2022		StatPearls [Internet]							#858	Young 2022	Exclusion reason: Deemed irrelevant via abstract review
Catweasel mice: a novel role for Six1 in sensory patch development and a model for branchio-oto-renal syndrome	Bosman, Erika A; Quint, Elizabeth; Fuchs, Helmut; de Angelis, Martin Hrab; Steel, Karen P		2009		Developmental biology	328	2	285-296				#859	Bosman 2009	Exclusion reason: Deemed irrelevant via abstract review
Is this a syndrome? Patterns in genetic conditions	Balasubramanian, Meena		2014		The Pediatric and Perinatal Autopsy Manual with DVD-ROM			105				#860	Balasubramanian 2014	Exclusion reason: Deemed irrelevant via abstract review
F. Baldinotti4, A. Fogli4, V. Bertini4, A. Valetto4, B. Toschi4, P. Simi4, A. Boldrini1, S. Berrettini3 and P. Ghirri1, 2	Lunardi, S; Forli, F; Michelucci, A; Liumbruno, A		2012		Hearing Loss			275				#861	Lunardi 2012	Exclusion reason: Deemed irrelevant via abstract review
Phenotypic heterogeneity of kyphoscoliosis with vertebral and rib defects: a case series	Panigrahi, Inusha; Angurana, Suresh Kumar; Varma, Harish; Pandurangam, Srinivasan Peyam; Williams, Vijai; Thappa, Surjeet; Kaur, Anupriya; Khandelwal, Niranjan		2019		Clinical Dysmorphology	28	3	101-111				#862	Panigrahi 2019	Exclusion reason: Deemed irrelevant via abstract review
The pathologistÕs perspective of genetic disease: malformations and dysmorphology	Gilbert-Barness, Enid; Opitz, John M; Barness, Lewis A		1989		Pediatric Clinics of North America	36	1	163-187				#863	Gilbert-Barness 1989	Exclusion reason: Deemed irrelevant via abstract review
Microtia_anotia: A global review of prevalence rates	Luquetti, Daniela Varela; Leoncini, Emanuele; Mastroiacovo, Pierpaolo		2011		Birth Defects Research Part A: Clinical and Molecular Teratology	91	9	813-822				#864	Luquetti 2011	Exclusion reason: Deemed irrelevant via abstract review
Targeted next-generation sequencing facilitates genetic diagnosis and provides novel pathogenetic insights into deafness with enlarged vestibular aqueduct	Lin, Yin-Hung; Wu, Chen-Chi; Lin, Yi-Hsin; Lu, Ying-Chang; Chen, Chih-Shan; Liu, Tien-Chen; Chen, Pei-Lung; Hsu, Chuan-Jen		2019		The Journal of Molecular Diagnostics	21	1	138-148				#865	Lin 2019	Exclusion reason: Deemed irrelevant via abstract review
The respiratory tract	Stocker, J Tomas		2001		Pediatric pathology	1		466-473				#866	Stocker 2001	Exclusion reason: Deemed irrelevant via abstract review
ESCO2 spectrum disorder	Vega, Hugo; Gordillo, Miriam; Jabs, Ethylin Wang		2020									#867	Vega 2020	Exclusion reason: Deemed irrelevant via abstract review
Turner Syndrome: An Update	Steiner, Margaret; Saenger, Paul		2022		Advances in Pediatrics	69	1	177-202				#868	Steiner 2022	Exclusion reason: Deemed irrelevant via abstract review
Localization of branchio_oto_renal (BOR) syndrome to a 3 Mb region of chromosome 8q	Wang, Y; Treat, K; Schroer, RJ; O'Brien, JE; Stevenson, RE; Schwartz, CE		1994		American journal of medical genetics	51	2	169-175				#869	Wang 1994	Exclusion reason: Deemed irrelevant via abstract review
Low-set ears and associated anomalies in human foetuses	Nuez-Castruita, Alfredo; Lpez-Serna, Norberto		2018		International Journal of Pediatric Otorhinolaryngology	104		126-133				#870	Nuez-Castruita 2018	Exclusion reason: Deemed irrelevant via abstract review
Fraser syndrome	Info-Admin, K											#871		Exclusion reason: Deemed irrelevant via abstract review
Effects of gestational exposure to ethane dimethanesulfonate in CD_1 mice: Microtia and preliminary hearing tests	Tarka_Leeds, Dana K; Herr, David W; Klinefelter, Gary R; Rogers, John M		2003		Birth Defects Research Part B: Developmental and Reproductive Toxicology	68	4	383-390				#872	Tarka_Leeds 2003	Exclusion reason: Deemed irrelevant via abstract review
Hearing threshold of deaf pupils in Kaduna metropolis, Kaduna, Nigeria: A cross-sectional survey	Kirfi, Abdullahi Musa; Samdi, Musa Thomas; Salisu, Abubakar Danjuma; Fufore, Mohammed Bello		2019		Nigerian Postgraduate Medical Journal	26	3	164-168				#873	Kirfi 2019	Exclusion reason: Deemed irrelevant via abstract review
Multi Cystic Dysplastic Kidney (MCDK)	Al-Salem, Ahmed H		2017		An Illustrated Guide to Pediatric Urology			173-185				#874	Al-Salem 2017	Exclusion reason: Deemed irrelevant via abstract review
The kidney and ear: emerging parallel functions	Torban, Elena; Goodyer, Paul		2009		Annual review of medicine	60		339-353				#875	Torban 2009	Exclusion reason: Deemed irrelevant via abstract review
The DiGeorge anomaly as a developmental field defect	Lammer, Edward J; Opitz, John M; Reynolds, James F		1986		American Journal of Medical Genetics	25	S2	113-127				#876	Lammer 1986	Exclusion reason: Deemed irrelevant via abstract review
A compendium of mouse knockouts with inner ear defects	Anagnostopoulos, Anna V		2002		TRENDS in Genetics	18	10	S21-S38				#877	Anagnostopoulos 2002	Exclusion reason: Deemed irrelevant via abstract review
CRANIOFACIAL ANOMALIES	PATEL, KRISHNA G; SYKES, JONATHAN M		2010		Advanced Therapy in Facial Plastic and Reconstructive Surgery			83				#878	PATEL 2010	Exclusion reason: Deemed irrelevant via abstract review
The treatment of lacerations	Fisher, RB; Glasgow, JFT		1992		Current Paediatrics	2	4	229-232				#879	Fisher 1992	Exclusion reason: Deemed irrelevant via abstract review
Fetal alcohol spectrum disorder: embryogenesis under reduced retinoic acid signaling conditions	Fainsod, Abraham; Bendelac-Kapon, Liat; Shabtai, Yehuda		2020		The Biochemistry of Retinoid Signaling III: Vitamin A and Retinoic Acid in Embryonic Development			197-225				#880	Fainsod 2020	Exclusion reason: Deemed irrelevant via abstract review
Place and Capability of Tertiary Level Ultrasonography including Color Doppler Live 3D & 4D USG in Screening for Birth Defects	Malhotra, Narendra; Singh, Kuldeep; Malhotra, Jaideep		2004		Screening and Diagnosis of Fetal Malformation			74				#881	Malhotra 2004	Exclusion reason: Deemed irrelevant via abstract review
Genetic aspects of branchio-oto-renal dysplasia: the BOR syndrome	Sproule, James Robert		1979									#882	Sproule 1979	Exclusion reason: Deemed irrelevant via abstract review
Partial trisomy 16q21_ qter due to an unbalanced segregation of a maternally inherited balanced translocation 46, XX, t (15; 16)(p13; q21): a case report and review of literature	Mishra, R; Paththinige, CS; Sirisena, ND; Nanayakkara, S; Kariyawasam, UGIU; Dissanayake, VHW		2018		BMC pediatrics	18	1	7-Jan				#883	Mishra 2018	Exclusion reason: Deemed irrelevant via abstract review
Novel Roles for CHD7 and SOX11 in CHARGE Syndrome Pathogenesis and the Developing Ear	Sperry, Ethan		2022									#884	Sperry 2022	Exclusion reason: Deemed irrelevant via abstract review
A Preterm Infant with Feeding Aspiration Diagnosed with BOR Syndrome, Confirmed Case by Whole-Genome Sequencing and Structural Variant Calling	Kim, Da Hyeon; Yang, Misun; Jo, Heui Seung; Park, JongHo; Jang, JaHyun; Shin, Sunghwan; Son, SeHyung		2022		Children	10	1	76				#885	Kim 2022	Exclusion reason: Deemed irrelevant via abstract review
Uterine malformations: an update of diagnosis, management, and outcomes	Bhagavath, Bala; Greiner, Ellie; Griffiths, Kara M; Winter, Tom; Alur-Gupta, Snigdha; Richardson, Carter; Lindheim, Steven R		2017		Obstetrical & gynecological survey	72	6	377-392				#886	Bhagavath 2017	Exclusion reason: Deemed irrelevant via abstract review
Syndromes of the head and neck	Gorlin, Robert J; Cohen Jr, M Michael; Hennekam, Raoul CM		2001									#887	Gorlin 2001	Exclusion reason: Deemed irrelevant via abstract review
A genotype-first analysis in a cohort of Mullerian anomaly	Tian, Weijie; Chen, Na; Ye, Yang; Ma, Congcong; Qin, Chenglu; Niu, Yuchen; Xiaoxin, L; Zhao, Lina; Zhao, Hengqiang; Liang, Ze		2022		Journal of Human Genetics	67	6	347-352				#888	Tian 2022	Exclusion reason: Deemed irrelevant via abstract review
Branchio-oto-renal dysplasia in three families	Gimsing, Steen; Dyrmose, J¿rgen		1986		Annals of Otology, Rhinology & Laryngology	95	4	421-426				#889	Gimsing 1986	Exclusion reason: Deemed irrelevant via abstract review
Maternal surgery and anesthesia during pregnancy and risk of birth defects in the National Birth Defects Prevention Study, 1997Ð2011	Fisher, Sarah C; Siag, Kamalnain; Howley, Meredith M; Van Zutphen, Alissa R; Reefhuis, Jennita; Browne, Marilyn L; National Birth Defects Prevention Study		2020		Birth defects research	112	2	162-174				#890	Fisher 2020	Exclusion reason: Deemed irrelevant via abstract review
The genetics of hand malformations: updated	TEMTAMY, Samia A		1985		Congenital Anomalies	25	1	73-92				#892	TEMTAMY 1985	Exclusion reason: Deemed irrelevant via abstract review
A Facility-based Study of Preauricular Sinus Among Adults in Southwest Nigeria	Sogebi, OA; Oyewole, EA		2021		Annals of Health Research	7	1	29-38				#893	Sogebi 2021	Exclusion reason: Deemed irrelevant via abstract review
Syndrome de Fraser: Ë propos d_ un cas	Allali, B; Hamdani, M; Lamari, H; Rais, L; Benhaddou, M; Kettani, A; Lahbil, D; Amraoui, A; Zaghloul, K		2006		Journal franais d'ophtalmologie	29	2	184-187				#894	Allali 2006	Exclusion reason: Deemed irrelevant via abstract review
Prenatal death in Fraser syndrome	Comstock, Jessica M; Putnam, Angelica R; Opitz, John M; Pysher, Theodor J; Szakacs, Juliana		2005		Fetal and Pediatric Pathology	24	5-Apr	223-238				#895	Comstock 2005	Exclusion reason: Deemed irrelevant via abstract review
Embryonic kidney development, stem cells and the origin of Wilms tumor	Li, Hao; Hohenstein, Peter; Kuure, Satu		2021		Genes	12	2	318				#896	Li 2021	Exclusion reason: Deemed irrelevant via abstract review
Goldenhar syndrome and medulloblastoma: A coincidental association? The first case report	Aizenbud, Dror; Shoham, Natasha V; Constantini, Shlomi; Nevo, Neta; Arush, Myriam Ben; Raz, Michal; Rachmiel, Adi; Goldsher, Dorit		2014		Journal of Cranio-Maxillofacial Surgery	42	5	e91-e96				#897	Aizenbud 2014	Exclusion reason: Deemed irrelevant via abstract review
Genetic syndromes and dysmorphology	Batch, Jennifer		2005		Clinical Pediatric Endocrinology			113-123				#898	Batch 2005	Exclusion reason: Deemed irrelevant via abstract review
Syndromes of orofacial clefting	Jones, Marilyn C; Jones, Kenneth L		2009		Comprehensive cleft care			107-127				#899	Jones 2009	Exclusion reason: Deemed irrelevant via abstract review
Sensorineural Hearing Loss in Children	Stucken, Emily Z; Lalwani, Anil K		2013		Recent Advances in Otolaryngology: Head & Neck Surgery	2		26				#900	Stucken 2013	Exclusion reason: Deemed irrelevant via abstract review
NAD+ deficiency in human congenital malformations and miscarriage: A new model of pleiotropy	Mark, Paul R		2022		American Journal of Medical Genetics Part A	188	9	2834-2849				#901	Mark 2022	Exclusion reason: Deemed irrelevant via abstract review
Department zyxwvutsrqponmlkjihgfe	Chitayat, David; Hodgkinson, Kathy A; Chen, Moy-Fong; Haber, George D; Nakishima, Shigeto											#902		Exclusion reason: Deemed irrelevant via abstract review
Rare variant enrichment analysis supports GREB1L as a contributory driver gene in the etiology of Mayer-Rokitansky-Kster-Hauser syndrome	Jolly, Angad; Du, Haowei; Borel, Christelle; Chen, Na; Zhao, Sen; Grochowski, Christopher M; Duan, Ruizhi; Fatih, Jawid M; Dawood, Moez; Salvi, Sejal		2023		Human Genetics and Genomics Advances	4	3					#903	Jolly 2023	Exclusion reason: Deemed irrelevant via abstract review
Novel mutation in the SALL1 gene in a four-generation Chinese family with uraemia: A case report	Fang, Jia-Xi; Zhang, Jin-Shi; Wang, Min-Min; Liu, Lin		2022		World Journal of Clinical Cases	10	20	7068				#904	Fang 2022	Exclusion reason: Deemed irrelevant via abstract review
NEPHRONOPHTHISIS AND MEDULLARY CYSTIC DISEASE	Bagga, Arvind; Srivastava, RN		2011		Pediatric Nephrology			170				#905	Bagga 2011	Exclusion reason: Deemed irrelevant via abstract review
Congenital Abnormalities	Gilbert-Barness, Enid; Spicer, Diane E; Steffensen, Thora S		2014		Handbook of Pediatric Autopsy Pathology			197-227				#906	Gilbert-Barness 2014	Exclusion reason: Deemed irrelevant via abstract review
Clinical manifestations and diagnosis of Turner syndrome	Backeljauw, Philippe		2016		Up To Date (online). Available at: www. uptodate. com/contents/clinicalmanifestations-and-diagnosis-of-turnersyndrome							#907	Backeljauw 2016	Exclusion reason: Deemed irrelevant via abstract review
Identification of a novel CNV at 8q13 in a family with branchio_oto_renal syndrome and epilepsy	Men, Meichao; Li, Wu; Chen, Hongsheng; Wu, Jiayu; Feng, Yong; Guo, Hui; Li, Jia_Da		2020		The Laryngoscope	130	2	526-532				#908	Men 2020	Exclusion reason: Deemed irrelevant via abstract review
Molecular Genetic Etiology and Revisiting the Middle Ear Surgery Outcomes of Branchio-Oto-Renal Syndrome: Experience in a Tertiary Referral Center	Nam, Dong Woo; Kang, Dae Woong; Lee, So Min; Park, Moo Kyun; Lee, Jun Ho; Oh, Seung Ha; Suh, Myung-Whan; Lee, Sang-Yeon		2023		Otology & Neurotology	44	5	e319-e327				#909	Nam 2023	Exclusion reason: Deemed irrelevant via abstract review
Neonatal Head, Ears, Eyes, Nose, and Throat System Cases	Stahl, Roxanne R		2016		Neonatal Advanced Practice Nursing: A Case-Based Learning Approach			145				#910	Stahl 2016	Exclusion reason: Deemed irrelevant via abstract review
GENETIC TESTING: MULTISYSTEM INHERITED DISORDERS, INTELLECTUAL DISABILITY, AND DEVELOPMENTAL DELAY	Common, ICD		2022		Autism	93	52	6-Apr				#911	Common 2022	Exclusion reason: Deemed irrelevant via abstract review
Fanconi anemia patients from an indigenous community in Mexico carry a new founder pathogenic variant in FANCG	Reyes, Pedro; Garca-de Teresa, Benilde; Jurez, Ulises; Prez-Villatoro, Fernando; Fiesco-Roa, Moiss O; Rodrguez, Alfredo; Molina, Bertha; Villarreal-Molina, Mara Teresa; Melndez-Zajgla, Jorge; Carnevale, Alessandra		2022		International Journal of Molecular Sciences	23	4	2334				#912	Reyes 2022	Exclusion reason: Deemed irrelevant via abstract review
The role of pendrin in iodide regulation	Fugazzola, L; Cerutti, N; Mannavola, D; Vannucchi, G; Beck-Peccoz, P		2001		Experimental and Clinical Endocrinology & Diabetes	109	1	18-22				#913	Fugazzola 2001	Exclusion reason: Deemed irrelevant via abstract review
SCRIB and PUF60 are primary drivers of the multisystemic phenotypes of the 8q24. 3 copy-number variant	Dauber, Andrew; Golzio, Christelle; Guenot, Ccile; Jodelka, Francine M; Kibaek, Maria; Kjaergaard, Susanne; Leheup, Bruno; Martinet, Danielle; Nowaczyk, Malgorzata JM; Rosenfeld, Jill A		2013		The American Journal of Human Genetics	93	5	798-811				#914	Dauber 2013	Exclusion reason: Deemed irrelevant via abstract review
The genetic basis of congenital anomalies of the kidney and urinary tract	Kagan, Maayan; Pleniceanu, Oren; Vivante, Asaf		2022		Pediatric Nephrology	37	10	2231-2243				#915	Kagan 2022	Exclusion reason: Deemed irrelevant via abstract review
Temporal bone histopathologic findings in congenital anomalies of the oval window	Harada, Takehiko; Black, F Owen; Sando, Isamu; Singleton, George T		1980		OtolaryngologyÐHead and Neck Surgery	88	3	275-287				#916	Harada 1980	Exclusion reason: Deemed irrelevant via abstract review
GENETIC TESTING: MULTISYSTEM INHERITED DISORDERS, INTELLECTUAL DISABILITY, AND DEVELOPMENTAL DELAY	Codes, CPT; Codes, ICD		2023		Autism	93	52	26				#918	Codes 2023	Exclusion reason: Deemed irrelevant via abstract review
Branchio-oto-renal (BOR) syndrome: variable expressivity in a five-generation pedigree	Knig, R; Fuchs, S; Dukiet, C		1994		European journal of pediatrics	153	6	446-450				#919	Knig 1994	Exclusion reason: Deemed irrelevant via abstract review
Human NDUFB9 gene: genomic organization and a possible candidate gene associated with deafness disorder mapped to chromosome 8q13	Lin, Xin; Wells, Dan E; Kimberling, William J; Kumar, Shrawan		1999		Human heredity	49	2	75-80				#920	Lin 1999	Exclusion reason: Deemed irrelevant via abstract review
A hypofunctional PAX1 mutation causes autosomal recessively inherited otofaciocervical syndrome	Pohl, Esther; Aykut, Ayca; Beleggia, Filippo; Karaca, Emin; Durmaz, Burak; Keupp, Katharina; Arslan, Esra; Onay, Melis Palamar; Yigit, Gkhan; zkinay, Ferda		2013		Human genetics	132		1311-1320				#921	Pohl 2013	Exclusion reason: Deemed irrelevant via abstract review
Smith_Lemli_Opitz syndrome_type II: Multiple congenital anomalies with male pseudohermaphroditism and frequent early lethality	Curry, Cynthia JR; Carey, John C; Holland, Julie S; Chopra, Devinder; Fineman, Robert; Golabi, Mahin; Sherman, Sanford; Pagon, Roberta A; Allanson, Judith; Shulman, Sally		1987		American journal of medical genetics	26	1	45-57				#922	Curry 1987	Exclusion reason: Deemed irrelevant via abstract review
Preauricular tags and pitsÐa minor anomaly in newborns, and when further investigation is needed	R_dulescu, Silvia-Nicoleta; Dima, Vlad; Vl_d_reanu, Simona		2021		Romanian medical JouRnal	68	5	51				#923	R_dulescu 2021	Exclusion reason: Deemed irrelevant via abstract review
Cystic Kidney Disease	Winyard, Paul; Liapis, Helen		2016		Pediatric Nephrology			166				#924	Winyard 2016	Exclusion reason: Deemed irrelevant via abstract review
Association Between Craniofacial Anomalies and Newborn Hearing Screening Fail Rate	Sheapp, Kaitlyn; Marin, Ruth S; Medwetsky, Larry		2022		Journal of Early Hearing Detection and Intervention	7	1	54-66				#925	Sheapp 2022	Exclusion reason: Deemed irrelevant via abstract review
Human pendrin expressed in Xenopus laevis oocytes mediates chloride/formate exchange	Scott, Daryl A; Karniski, Lawrence P		2000		American Journal of Physiology-Cell Physiology							#926	Scott 2000	Exclusion reason: Deemed irrelevant via abstract review
Genetics in oculoplastics	Pao, Kristina Yi-Hwa; Levin, Alex V		2011		Smith and NesiÕs Ophthalmic Plastic and Reconstructive Surgery			1249-1263				#927	Pao 2011	Exclusion reason: Deemed irrelevant via abstract review
The Eyes Absent proteins in development and disease	Tadjuidje, Emmanuel; Hegde, Rashmi S		2013		Cellular and Molecular Life Sciences	70		1897-1913				#928	Tadjuidje 2013	Exclusion reason: Deemed irrelevant via abstract review
Renal Tract Problems	McTaggart, Steven; Bassler, Dirk		2012		Antenatal Consults: A Guide for Neonatologists and Paediatricians-E-Book			233				#929	McTaggart 2012	Exclusion reason: Deemed irrelevant via abstract review
Inherited causes of combined vision and hearing loss: clinical features and molecular genetics	de Guimaraes, Thales Antonio Cabral; Arram, Elizabeth; Shakarchi, Ahmed F; Georgiou, Michalis; Michaelides, Michel		2022		British Journal of Ophthalmology							#930	deGuimaraes 2022	Exclusion reason: Deemed irrelevant via abstract review
Congenital Anomalies of the Kidneys	Goodyer, Paul; Gupta, Indra R; Westland, Rik; Yosypiv, Ihor		2022		Pediatric Nephrology			79				#931	Goodyer 2022	Exclusion reason: Deemed irrelevant via abstract review
A model of waardenburg syndrome using patient-derived iPSCs with a SOX10 mutation displays compromised maturation and function of the neural crest that involves inner ear development	Wen, Jie; Song, Jian; Bai, Yijiang; Liu, Yalan; Cai, Xinzhang; Mei, Lingyun; Ma, Lu; He, Chufeng; Feng, Yong		2021		Frontiers in Cell and Developmental Biology			2218				#932	Wen 2021	Exclusion reason: Deemed irrelevant via abstract review
Down syndrome, Turner syndrome, and Klinefelter syndrome: primary care throughout the life span	Tyler, Carl; Edman, Jennifer C		2004		Primary Care: Clinics in Office Practice	31	3	627-648				#933	Tyler 2004	Exclusion reason: Deemed irrelevant via abstract review
Diagnostic approach to prenatally diagnosed limb abnormalities	Koifman, Arie; Nevo, Ori; Toi, Ants; Chitayat, David		2008		Ultrasound Clinics	3	4	595-608				#934	Koifman 2008	Exclusion reason: Deemed irrelevant via abstract review
Conductive hearing loss in children: otitis media with effusion and congenital conditions	Hunter, Lisa L; Choo, Daniel I		2016		Comprehensive Handbook of Pediatric Audiolgoy			207-226				#935	Hunter 2016	Exclusion reason: Deemed irrelevant via abstract review
Syndromes with Renal Malformations	Benke, PJ; Feuer, A; Fojaco, R; Misiewicz, J; Carlin, ME		1986		Homeostasis, Nephrotoxicity, and Renal Anomalies in the Newborn: Proceedings of Pediatric Nephrology Seminar XI held at Bal Harbour, Florida January 29ÐFebruary 2, 1984			135-146				#936	Benke 1986	Exclusion reason: Deemed irrelevant via abstract review
Conjoined Twins 50	Abdel-Latif, Mohamed; Shalaby, Mohamed Sameh; Abd Elhay, Sameh		2019		Clinical Embryology: An Atlas of Congenital Malformations			475				#937	Abdel-Latif 2019	Exclusion reason: Deemed irrelevant via abstract review
The smith-lemli-opitz syndrome	Kelley, Richard I; Hennekam, Raoul CM		2000		Journal of medical genetics	37	5	321-335				#938	Kelley 2000	Exclusion reason: Deemed irrelevant via abstract review
Syndromes associated with hereditary deafness	Fryer, A		2003		Pediatric ENT radiology			35-54				#939	Fryer 2003	Exclusion reason: Deemed irrelevant via abstract review
PRENATALNA DIJAGNOSTIKA FETALNIH ANOMALIJA ULTRAZVUKOM I KOLOR DOPLEROM	Yigiter, Alin Basgl; Kavak, Zehra Nese		2006		Gynaecologia et perinatologia: journal for gynaecology, perinatology, reproductive medicine and ultrasonic diagnostics	15	3	149-156				#940	Yigiter 2006	Exclusion reason: Deemed irrelevant via abstract review
Re-examining the cochlea in branchio-oto-renal syndrome: genotype-phenotype correlation	Pao, J; DÕArco, F; Clement, E; Picariello, S; Moonis, G; Robson, CD; Juliano, AF		2022		American Journal of Neuroradiology	43	2	309-314				#941	Pao 2022	Exclusion reason: Deemed irrelevant via abstract review
A novel missense mutation in GREB1L identified in a three-generation family with renal hypodysplasia/aplasia-3	Wu, Sixian; Wang, Xiang; Dai, Siyu; Zhang, Guohui; Zhou, Jiaojiao; Shen, Ying		2022		Orphanet Journal of Rare Diseases	17	1	413				#942	Wu 2022	Exclusion reason: Deemed irrelevant via abstract review
Kabuki syndromeÑclinical review with molecular aspects	Boniel, Snir; Szyma_ska, Krystyna; _migiel, Robert; Szcza_uba, Krzysztof		2021		Genes	12	4	468				#943	Boniel 2021	Exclusion reason: Deemed irrelevant via abstract review
ORIGINAL RESEARCH published: 06 August 2021	Chai, Renjie; Gao, Xia; Xu, Lei		2022		Hearing Loss: Mechanisms and Prevention							#944	Chai 2022	Exclusion reason: Deemed irrelevant via abstract review
Newborn diseases and disorders	Colditz, Paul B; Colditz, Michael J		2010		Newborn Screening Systems: The Complete Perspective. Pleural Publishing			49-78				#945	Colditz 2010	Exclusion reason: Deemed irrelevant via abstract review
Microtia	Derderian, Christopher A		2019		Modern Microtia Reconstruction: Art, Science, and New Clinical Techniques			23-41				#946	Derderian 2019	Exclusion reason: Deemed irrelevant via abstract review
Syndromes and constitutional chromosomal abnormalities associated with Wilms tumour	Scott, Richard H; Stiller, Charles A; Walker, Lisa; Rahman, Nazneen		2006		Journal of medical genetics	43	9	705-715				#947	Scott 2006	Exclusion reason: Deemed irrelevant via abstract review
The Treacher Collins syndrome: a clinical, radiological, and genetic linkage study on two pedigrees	Marres, Henri AM; Cremers, WRJ; Dixon, Michael J; Huygen, Patrick LM; Joosten, Frank BM		1995		Archives of OtolaryngologyÐHead & Neck Surgery	121	5	509-514				#948	Marres 1995	Exclusion reason: Deemed irrelevant via abstract review
Clinical aspects of the branchio-oto-renal syndrome	Smith, Peter G; Dyches, Timothy J; Loomis, Robert A		1984		OtolaryngologyÑHead and Neck Surgery	92	4	468-475				#949	Smith 1984	Exclusion reason: Deemed irrelevant via abstract review
Childhood Hearing Australasian Medical Professionals network: Consensus guidelines on investigation and clinical management of childhood hearing loss	Sung, Valerie; Downie, Lilian; Paxton, Georgia A; Liddle, Karen; Birman, Catherine S; Chan, Wei Wei; Cottier, Carolyn; Harris, Alison; Hunter, Matthew; Peadon, Elizabeth		2019		Journal of Paediatrics and Child Health	55	9	1013-1022				#950	Sung 2019	Exclusion reason: Deemed irrelevant via abstract review
PRENATAL DIAGNOSTICS OF FETAL ABNORMALITIES BY ULTRASOUND AND COLOR DOPPLER	ANOMALIJA, PRENATALNA DIJAGNOSTIKA FETALNIH; DOPLEROM, ULTRAZVUKOM I KOLOR											#951		Exclusion reason: Deemed irrelevant via abstract review
Autosomal dominant aplasia cutis congenita: report of a large Italian family and no hint for candidate chromosomal regions	Fimiani, Michele; Seri, Marco; Rubegni, Pietro; Cusano, Roberto; De Aloe, Giovambattista; Forabosco, Paola; Devoto, Marcella; Andreassi, Lucio; Renieri, Alessandra		1999		Archives of dermatological research	291		637-642				#952	Fimiani 1999	Exclusion reason: Deemed irrelevant via abstract review
Clinical and molecular characterisation of human syndromes with congenital patellar malformations.	Bongers, Maria Hendrika Francisca		2006									#953	Bongers 2006	Exclusion reason: Deemed irrelevant via abstract review
Genetic syndromes affecting kidney development	Pal, Abhijeet; Reidy, Kimberly J		2017		Kidney development and disease			257-279				#954	Pal 2017	Exclusion reason: Deemed irrelevant via abstract review
Prevalence of childhood permanent hearing loss after early complex cardiac surgery	Bork, Karin T; To, Beatrice P; Leonard, Norma J; Douglas, Charlotte M; Dinon, Diana A; Leonard, Elizabeth E; Valeriote, Hope A; Usher, Laurie F; Robertson, Charlene MT		2018		The Journal of Pediatrics	198		104-109				#955	Bork 2018	Exclusion reason: Deemed irrelevant via abstract review
FREM1 Autosomal Recessive Disorders	Li, Chumei; Slavotinek, Anne		2019		GeneReviews¨[Internet]							#956	Li 2019	Exclusion reason: Deemed irrelevant via abstract review
Developmental anomalies	Wobser, Marion; Hamm, Henning		2019		Harper's Textbook of Pediatric Dermatology			101-120				#957	Wobser 2019	Exclusion reason: Deemed irrelevant via abstract review
Growth Hormone Therapy in Children with Turner Syndrome, Noonan Syndrome, and SHOX Gene Mutations	Backeljauw, Philippe F; Gutmark-Little, Iris		2018		Pediatric Endocrinology: A Practical Clinical Guide			113-144				#959	Backeljauw 2018	Exclusion reason: Deemed irrelevant via abstract review
Genetics of gastrointestinal atresias	Celli, Jacopo		2014		European journal of medical genetics	57	8	424-439				#960	Celli 2014	Exclusion reason: Deemed irrelevant via abstract review
Congenital upper eyelid coloboma: embryologic, nomenclatorial, nosologic, etiologic, pathogenetic, epidemiologic, clinical, and management perspectives	Tawfik, Hatem A; Abdulhafez, Mohamed H; Fouad, Yousef A		2015		Ophthalmic Plastic and Reconstructive Surgery	31	1	1				#961	Tawfik 2015	Exclusion reason: Deemed irrelevant via abstract review
10Skeletal dysplasias and syndromes	Kronemer, Keith A; Herman, Thomas E		2010		Essentials of Pediatric Radiology			292				#962	Kronemer 2010	Exclusion reason: Deemed irrelevant via abstract review
Skeletal dysplasias and syndromes	Kronemer, Keith A; Herman, Thomas E		2010		Essentials of Pediatric Radiology: A Multimodality Approach			292-322				#963	Kronemer 2010	Exclusion reason: Deemed irrelevant via abstract review
20 Clinical Evaluation	Webb, Mohan Shenoy Nicholas JA		2009		Sixth Completely Revised, Updated and Enlarged Edition							#964	Webb 2009	Exclusion reason: Deemed irrelevant via abstract review
Post-translational modifications by sumo and ubiquitin-like proteins; role of sumoylation on sall proteins	Pirone, Lucia		2016									#965	Pirone 2016	Exclusion reason: Deemed irrelevant via abstract review
Multicystic dysplasia of the kidney	Robson, William Lane M; Leung, Alexander KC; Thomason, Michael A		1995		Clinical pediatrics	34	1	32-40				#966	Robson 1995	Exclusion reason: Deemed irrelevant via abstract review
Clinicopathological Study of Patients with Preauricular Sinus Attending a Tertiary Care Hospital of Jharkhand: A Record Based Study	Kumar, Nishant; Shrivastava, Nisha; Kumar, Dheeraj; Kumar, Abhishek		2017		J. Med. Sci. Clin. Res.	5	3	18500-18503				#968	Kumar 2017	Exclusion reason: Deemed irrelevant via abstract review
Birth defects compendium	Bergsma, Daniel		2016									#969	Bergsma 2016	Exclusion reason: Deemed irrelevant via abstract review
Lacrimo-auriculo-dento-digital syndrome: A case report and literature review	Alhamadi, Reem; Elkhamary, Sahar M; Maktabi, Azza; AlSulaiman, Hamad M; Schellini, Silvana A		2021		Saudi Journal of Ophthalmology	35	2	152				#970	Alhamadi 2021	Exclusion reason: Deemed irrelevant via abstract review
The Eyes Absent proteins in development and in developmental disorders	Soni, Upendra Kumar; Roychoudhury, Kaushik; Hegde, Rashmi S		2021		Biochemical Society Transactions	49	3	1397-1408				#971	Soni 2021	Exclusion reason: Deemed irrelevant via abstract review
Dilated bladder	IIlCJ1IIlies, Adrenal				Homeostasis, Nephrotoxicity, and Renal Anomalies in the Newborn			135				#972		Exclusion reason: Deemed irrelevant via abstract review
Developmental abnormalities	Hamm, Henning		2011		Harper's Textbook of Pediatric Dermatology	1		1-Oct				#973	Hamm 2011	Exclusion reason: Deemed irrelevant via abstract review
Hearing loss in HDR syndrome: a study of mice and men	van Looij, Marjolein		2007									#974	vanLooij 2007	Exclusion reason: Deemed irrelevant via abstract review
Birth defects affecting the eye	Sowden, Jane C		2006		Embryos, Genes and Birth Defects			199-230				#975	Sowden 2006	Exclusion reason: Deemed irrelevant via abstract review
Competition between ethanol clearance and retinoic acid biosynthesis in the induction of fetal alcohol syndrome	Shabtai, Yehuda; Fainsod, Abraham		2018		Biochemistry and Cell Biology	96	2	148-160				#976	Shabtai 2018	Exclusion reason: Deemed irrelevant via abstract review
BranchioÐoculoÐfacial syndrome: a three generational family with markedly variable phenotype including neonatal lethality	Titheradge, Hannah L; Patel, Chirag; Ragge, Nicola K		2015		Clinical Dysmorphology	24	1	13-16				#977	Titheradge 2015	Exclusion reason: Deemed irrelevant via abstract review
Genetics for ENT specialists	Kunst, Dirk; Kremer, Hannie; Cremers, Cor		2005									#978	Kunst 2005	Exclusion reason: Deemed irrelevant via abstract review
Childhood Hearing Australasian Medical Professionals (CHAMP) network: consensus guidelines on investigation and clinical management of childhood hearing loss	Valerie, Sung											#979		Exclusion reason: Deemed irrelevant via abstract review
Genetics of congenital hypogonadotropic hypogonadism: peculiarities and phenotype of an oligogenic disease	Cangiano, Biagio; Swee, Du Soon; Quinton, Richard; Bonomi, Marco		2021		Human Genetics	140	1	77-111				#980	Cangiano 2021	Exclusion reason: Deemed irrelevant via abstract review
Genetics in Oculoplastics	Arcot Sadagopan, Karthikeyan		2021		Smith and NesiÕs Ophthalmic Plastic and Reconstructive Surgery			1115-1143				#981	ArcotSadagopan 2021	Exclusion reason: Deemed irrelevant via abstract review
Pediatric ENT Radiology	Baert, AL		2012									#982	Baert 2012	Exclusion reason: Deemed irrelevant via abstract review
Congenital anomalies and malformation syndromes	Gilbert-Barness, Enid; Opitz, John M		2001		Pediatric Pathology. 2nd ed. Philadelphia: Lippincott Williams and Wilkins			113-58				#983	Gilbert-Barness 2001	Exclusion reason: Deemed irrelevant via abstract review
Hypertrichosis	Robles, Diana Morales; Saldaa, Mariana; del Carmen Velez-Muiz, Rosalia; Velasco, Maria Abril Martinez; Asz-Sigall, Daniel		2021		Hair Disorders			129-145				#984	Robles 2021	Exclusion reason: Deemed irrelevant via abstract review
Phenotyping the potential antagonistic knock-out of the chromatin remodeler EZH2 and CHD7 in neural stem cells and the adult brain	Jansen, Malin Insa		2020									#986	Jansen 2020	Exclusion reason: Deemed irrelevant via abstract review
Cochlear histopathology in human genetic hearing loss: state of the science and future prospects	Bommakanti, Krishna; Iyer, Janani S; Stankovic, Konstantina M		2019		Hearing research	382		107785				#987	Bommakanti 2019	Exclusion reason: Deemed irrelevant via abstract review
X-linked deafness-2 (DFNX2) phenotype associated with a paracentric inversion upstream of POU3F4	Anger, Gregory J; Crocker, Susan; McKenzie, Kyle; Brown, Kerry K; Morton, Cynthia C; Harrison, Karen; MacKenzie, Jennifer J		2014									#988	Anger 2014	Exclusion reason: Deemed irrelevant via abstract review
Developmental Anomalies of Gastrointestinal Tract	Manchanda, Alpana; Garg, Anju; Batra, Radhika		2020		Diagnostic Radiology: Pediatric Imaging			173				#989	Manchanda 2020	Exclusion reason: Deemed irrelevant via abstract review
Mutations in SIX1 associated with Branchio-oto-renal syndrome (BOR) differentially affect otic expression of putative target genes	Mehdizadeh, Tanya; Majumdar, Himani D; Ahsan, Sarah; Tavares, Andre LP; Moody, Sally A		2021		Journal of Developmental Biology	9	3	25				#990	Mehdizadeh 2021	Exclusion reason: Deemed irrelevant via abstract review
A proposal for comprehensive newborn hearing screening to improve identification of deaf and hard-of-hearing children	Shearer, A Eliot; Shen, Jun; Amr, Sami; Morton, Cynthia C; Smith, Richard J		2019		Genetics in Medicine	21	11	2614-2630				#991	Shearer 2019	Exclusion reason: Deemed irrelevant via abstract review
Getting under the skin of p63.	Rinne, Tuula Kaarina		2010									#992	Rinne 2010	Exclusion reason: Deemed irrelevant via abstract review
Congenital aural atresia	Schuknecht, Harold F		1989		The Laryngoscope	99	9	908-917				#993	Schuknecht 1989	Exclusion reason: Deemed irrelevant via abstract review
Coalescent mastoiditis in a case of congenital aural atresia	Close, Lanny Garth; Scholl, Peter D		1982		International Journal of Pediatric Otorhinolaryngology	4	1	69-76				#994	Close 1982	Exclusion reason: Deemed irrelevant via abstract review
Congenital anomalies of the inner ear Introducing a new classification of labyrinthine anomalies	Suehiro, Susumu; Sando, Isamu		1979		Annals of Otology, Rhinology & Laryngology	88	4_suppl2	24-Feb				#995	Suehiro 1979	Exclusion reason: Deemed irrelevant via abstract review
DandyÐWalker malformation, genitourinary abnormalities, and intellectual disability in two families	Zaki, Maha S; Masri, Amira; Gregor, Anne; Gleeson, Joseph G; Rosti, Rasim Ozgur		2015		American Journal of Medical Genetics Part A	167	11	2503-2507				#996	Zaki 2015	Exclusion reason: Deemed irrelevant via abstract review
ISABS 2022 poster presentations on medical genetics	Vrdoljak, Kristijan		2022		Journal of Bioanthropology	2	1					#997	Vrdoljak 2022	Exclusion reason: Deemed irrelevant via abstract review
Clinical characteristics of children with permanent hearing impairment/eingereicht von David Eckerstorfer	Eckerstorfer, David		2022									#998	Eckerstorfer 2022	Exclusion reason: Deemed irrelevant via abstract review
Study of molecular basis of Oculo-Auricolo-Vertebral-Spectrum	PICECI SPARASCIO, Francesca		2017									#999	PICECISPARASCIO 2017	Exclusion reason: Deemed irrelevant via abstract review
GREB1L, CRELD2 and ITGA10 expression in the human developmental and postnatal kidneys: An immunohistochemical study	Lasi_, Valentina; Kosovi_, Ivona; Juri_, Marija; Racetin, Anita; _ur_i_, Jelena; _oli_, Ivana; Lozi_, Mirela; Filipovi_, Natalija; _olji_, Violeta; Martinovi_, Vlatka		2021		Acta Histochemica	123	2	151679				#1000	Lasi_ 2021	Exclusion reason: Deemed irrelevant via abstract review
Genetic Hearing Impairment. Clinical and Genetic Aspects in Bor-Syndrome. Pendred syndrome and DFNB1.	Stinckens, CIC		2004									#1001	Stinckens 2004	Exclusion reason: Deemed irrelevant via abstract review
Disorders of sterol biosynthesis	Furtado, Larissa V; Kelley, Richard I; Opitz, John M		2016		Translational Science of Rare Diseases	1	2	145-182				#1002	Furtado 2016	Exclusion reason: Deemed irrelevant via abstract review
Is there an embryopathy associated with first_trimester exposure to angiotensin_converting enzyme inhibitors and angiotensin receptor antagonists? A critical review of the evidence	Polifka, Janine E		2012		Birth Defects Research Part A: Clinical and Molecular Teratology	94	8	576-598				#1003	Polifka 2012	Exclusion reason: Deemed irrelevant via abstract review
Genetic profiles and three-year follow-up study of Chinese males with congenital hypogonadotropic hypogonadism	Zhang, Luyao; Gao, Yuting; Du, Qin; Liu, Liyi; Li, Yanbing; Dey, Subrata Kumar; Banerjee, Santasree; Liao, Zhihong		2021		The Journal of Sexual Medicine	18	9	1500-1510				#1004	Zhang 2021	Exclusion reason: Deemed irrelevant via abstract review
THE ACUTE PEDIATRIC AIRWAY	Hauser, Leah J; Chiang, Tendy		2015		ENT Secrets E-Book			324				#1005	Hauser 2015	Exclusion reason: Deemed irrelevant via abstract review
Analysis 3 pathology	Wilson, John M Opitz Golder N; Gilbert-Barness, Enid		2007		Potter's Pathology of the Fetus and Infant E-Book: 2-Volume Set			97				#1006	Wilson 2007	Exclusion reason: Deemed irrelevant via abstract review
Diagnosis and management of short stature in childhood and adolescence: Part I	Gotlin, Ronald W; Mace, John W		1972		Current problems in pediatrics	2	5	Jan-36				#1007	Gotlin 1972	Exclusion reason: Deemed irrelevant via abstract review
Middle and inner ear anomalies in a conjoined twin	Igarashi, Makoto; Singer, Donald B; Alford, Bobby R; Cook, Ted A		1974		The Laryngoscope	84	7	1188-1201				#1008	Igarashi 1974	Exclusion reason: Deemed irrelevant via abstract review
GENOTYPE/PHENOTYPE CORRELATION FOR HEREDITARY HEARING IMPAIRMENT LOCI	Shaikh, Rehan Sadiq		2006									#1009	Shaikh 2006	Exclusion reason: Deemed irrelevant via abstract review
Evaluation and Management of Pediatric Hearing Loss	Anderson, Iee Ching W; Limb, Charles J		2018		An Essential Guide to Hearing and Balance Disorders			87-116				#1010	Anderson 2018	Exclusion reason: Deemed irrelevant via abstract review
Pathology of congenital deafness: present status and future priorities	Bergstrom, LaVonne		1980		Annals of Otology, Rhinology & Laryngology	89	5_suppl	31-42				#1011	Bergstrom 1980	Exclusion reason: Deemed irrelevant via abstract review
The Normal and Abnormal Placenta	Sadovsky, Yoel; Parks, W Tony		2021		Clinical Obstetrics: The Fetus & Mother							#1012	Sadovsky 2021	Exclusion reason: Deemed irrelevant via abstract review
Normal and disordered growth	Patel, Leena; Clayton, Peter E; Brook, C; Brown, RS; Savage, MO		2008		Clinical pediatric endocrinology. 5th ed. Oxford (UK): Blackwell Publishing			90-112				#1013	Patel 2008	Exclusion reason: Deemed irrelevant via abstract review
Szyma nska, K.; Smigiel, R.; Szcza_uba, K. Kabuki SyndromeÑClinical Review with Molecular Aspects. Genes 2021, 12, 468	Boniel, S		2021									#1015	Boniel 2021	Exclusion reason: Deemed irrelevant via abstract review
Clinical¢ findings in autosomal chromosome aberrations	Schinzel, A		2005		Chromosome Research	13	1	16-Jan				#1016	Schinzel 2005	Exclusion reason: Deemed irrelevant via abstract review
Toxicant-mediated abnormal development of the reproductive and otic systems in the CD-1 mouse	Leeds, Dana Kristen		2003									#1017	Leeds 2003	Exclusion reason: Deemed irrelevant via abstract review
Advances in Genetic Diagnosis and Treatment of Hearing LossÑA Thirst for Revolution	Pandey, Sidheshwar; Pandey, Mukeshwar		2015		Update On Hearing Loss							#1018	Pandey 2015	Exclusion reason: Deemed irrelevant via abstract review
A role of zinc deficiency in the fetal alcohol syndrome	Rosemond, Reginald Howard		1981									#1019	Rosemond 1981	Exclusion reason: Deemed irrelevant via abstract review
Skin Diseases in Females	Sarkar, Rashmi; Sinha, Surabhi		2022									#1020	Sarkar 2022	Exclusion reason: Deemed irrelevant via abstract review
Neuroimaging findings in pediatric genetic skeletal disorders: a review	Wagner, Matthias W; Poretti, Andrea; Benson, Jane E; Huisman, Thierry AGM		2017		Journal of Neuroimaging	27	2	162-209				#1021	Wagner 2017	Exclusion reason: Deemed irrelevant via abstract review
Scientific posters	Wall, Auditory Canal		2001		Head and Neck Surgery							#1022	Wall 2001	Exclusion reason: Deemed irrelevant via abstract review
Pathological changes in the middle ear joints	Belal, Aziz; Stewart, Terence J		1974		Annals of Otology, Rhinology & Laryngology	83	2	159-167				#1023	Belal 1974	Exclusion reason: Deemed irrelevant via abstract review
Development of a functional assay for CHD7, a protein involved in CHARGE syndrome	Brajadenta, Gara Samara		2019									#1024	Brajadenta 2019	Exclusion reason: Deemed irrelevant via abstract review
Genes involved in hereditary hearing impairment	Haack, B; Pfister, M; Blin, N; Kupka, S		2003		Current Genomics	4	5	379-415				#1025	Haack 2003	Exclusion reason: Deemed irrelevant via abstract review
_______	___; ___		1974		_____	20	1	11-Jan				#1026	___ 1974	Exclusion reason: Deemed irrelevant via abstract review
Emerging genomic disorders in mental retardation.	van Bon, Bregje Willemijn Maria		2010									#1027	vanBon 2010	Exclusion reason: Deemed irrelevant via abstract review
Ocular Manifestations of Chromosomal Abnormalities	Siddiqui, Sorath Noorani; Levin, Alex V; Rusinek, Matt; Sutherland, Joanne E; Quinn, Anthony G		2012		Genetic Diseases of the Eye			190				#1028	Siddiqui 2012	Exclusion reason: Deemed irrelevant via abstract review
Disorders of sex development	Dlot, Emmanule C; Vilain, Eric		2019		Yen and Jaffe's Reproductive Endocrinology			365-393				#1029	Dlot 2019	Exclusion reason: Deemed irrelevant via abstract review
Investigation of CHD7 Function in Developmental Models of Charge Syndrome	Balow, Stephanie Ann		2014									#1030	Balow 2014	Exclusion reason: Deemed irrelevant via abstract review
A clinico-pathological study of the ear in fetuses and neonates	Wells, Meher D		1990									#1031	Wells 1990	Exclusion reason: Deemed irrelevant via abstract review
Pathways in adrenal development: Identification of novel genes and the role of sonic hedgehog	Ching, Saunders Tzu-Hsien		2008									#1032	Ching 2008	Exclusion reason: Deemed irrelevant via abstract review
THE SHORT CHILD	Dattani, Mehul; Peters, Catherine											#1033		Exclusion reason: Deemed irrelevant via abstract review
Congenital and Developmental	STOCKER, J THOMAS		2013		Dail and Hammar's Pulmonary Pathology			155				#1034	STOCKER 2013	Exclusion reason: Deemed irrelevant via abstract review
Anesthesia for the patient with a genetic syndrome	Mann, David; Garcia, Priscilla J; Andropoulos, Dean B		2012		Gregory's Pediatric Anesthesia			993-1139				#1035	Mann 2012	Exclusion reason: Deemed irrelevant via abstract review
role?	Kendrick, APA Tan; Tan, ASL; Chong, CY; Ng, W; Chao, SM		1999									#1036	Kendrick 1999	Exclusion reason: Deemed irrelevant via abstract review
Oculofacial manifestations of chromosomal aberrations	Zanolli, Mario; Levin, Alex V; Lay-Son, Guillermo		2017		The Eye in Pediatric Systemic Disease			109-170				#1037	Zanolli 2017	Exclusion reason: Deemed irrelevant via abstract review
Genetic overview of postaxial polydactyly: updated classification	Ahmad, Zaheer; Liaqat, Romana; Palander, Oliva; Bilal, Muhammad; Zeb, Shah; Ahmad, Farooq; Jawad Khan, Muhammad; Umair, Muhammad		2023		Clinical Genetics	103	1	15-Mar				#1038	Ahmad 2023	Exclusion reason: Deemed irrelevant via abstract review
Comprehensive Developmental Neuroscience: Neural Circuit Development and Function in the Heathy and Diseased Brain: Chapter 31. Lissencephalies and Axon Guidance Disorders	Sherr, EH; Fernandez, L		2013									#1039	Sherr 2013	Exclusion reason: Deemed irrelevant via abstract review
Conference: Interactive e-Posters	Yovinska, M; Kaneva, R; Dimova, I		2020		European Journal of Human Genetics	28		141-797				#1040	Yovinska 2020	Exclusion reason: Deemed irrelevant via abstract review
Aspectos clnicos, citogenticos e moleculares de uma amostra de pacientes com fentipo de espectro culo-aurculo-vertebral (sndrome de Goldenhar): um estudo prospectivo	Silva, Alessandra Pawelec da		2013									#1041	Silva 2013	Exclusion reason: Deemed irrelevant via abstract review
41 Exercise and pregnancy	Artal, Raul		2021		Clinical Maternal-Fetal Medicine			7				#1042	Artal 2021	Exclusion reason: Deemed irrelevant via abstract review
DIAGNOSTIC, THERAPEUTIC AND BIOCHEMICAL ASPECTS OF CHILDHOOD CANCER MANAGEMENT	Bartyik, Katalin											#1043		Exclusion reason: Deemed irrelevant via abstract review
5th European Cytogenetics Conference	Garca-Sagredo, Jos M		2005		Chromosome Research	13	1	v-vi				#1044	Garca-Sagredo 2005	Exclusion reason: Deemed irrelevant via abstract review
Molecular Characterization of Genes Involved in Hearing Loss	Vona, Barbara C		2014									#1045	Vona 2014	Exclusion reason: Deemed irrelevant via abstract review
Morfologische organisatie van het beenweefsel in het otisch kapsel van de humane foetus	Declau, Frank		1992									#1047	Declau 1992	Exclusion reason: Deemed irrelevant via abstract review
Genetic association analysis of 269 rare diseases reveals novel aetiologies	Greene, Daniel; Genomics England Research Consortium; Pirri, Daniela; Frudd, Karen; Sackey, Ege; Al-Owain, Mohammed; Giese, Arnaud PJ; Ramzan, Khushnooda; Yamanaka, Itaru; Boeckx, Nele		2022		medRxiv			2022-06				#1048	Greene 2022	Exclusion reason: Deemed irrelevant via abstract review
Molecular characterization of a congenital overgrowth syndrome induced by assisted reproduction	Chen, Zhiyuan		2017									#1049	Chen 2017	Exclusion reason: Deemed irrelevant via abstract review
Treacher Collins ___	____; ____		1971		_______	64	7	731-740				#1050	____ 1971	Exclusion reason: Deemed irrelevant via abstract review
À Cul es su diagnstico?	Cuervo, Jos L		2006		Rev Hosp Nios BAires	48	218	184-189				#1051	Cuervo 2006	Exclusion reason: Deemed irrelevant via abstract review
CYSTINOSIS: NEW INSIGHTS INTO PATHOPHYSIOLOGY AND CLINICAL IMPLICATIONS	ABD-ELMONEM, MOHAMED; IBRAHIM, MOHAMED											#1052		Exclusion reason: Deemed irrelevant via abstract review
Lissencephalies and axon guidance disorders	Sherr, EH; Johnson-Kerner, BL; Fernandez, L		2020		Neurodevelopmental Disorders			223-268				#1053	Sherr 2020	Exclusion reason: Deemed irrelevant via abstract review
Standards of Care for Fanconi Anaemia Affected Individuals and Their Families	Vora, Ajay		2009									#1054	Vora 2009	Exclusion reason: Deemed irrelevant via abstract review
Genomic Strategies for Diagnosis and Management of Congenital and Childhood Hearing Loss	Ramirez, Leslie Patricia Molina		2021									#1055	Ramirez 2021	Exclusion reason: Deemed irrelevant via abstract review
Cholesterol Biosynthetic	Rakheja, Dinesh; Rogers, Beverly Barton		2006		Focus on Cholesterol Research			21				#1056	Rakheja 2006	Exclusion reason: Deemed irrelevant via abstract review
Molecular characterization of the 3p25 breakpoints in four patients with 3p-syndrome	Drumheller, Timothy C		1995									#1057	Drumheller 1995	Exclusion reason: Deemed irrelevant via abstract review
Focus on cholesterol research	Kramer, MA		2006									#1058	Kramer 2006	Exclusion reason: Deemed irrelevant via abstract review
