# Supplementary material for: External ear malformations and cardiac and renal anomalies: A systematic review and meta-analysis
Source: PLoS One. 2024 Sep 19;19(9):e0309692. doi: 10.1371/journal.pone.0309692 (PMC11412664; doi:10.1371/journal.pone.0309692)
Supplement: S2 Data — (XLSX) [file pone.0309692.s007.xlsx]

## Sheet: Sheet1
Study ID	Author(s)	Year	1. Were patient's demographic characteristics clearly described?	2. Was the patient’s history clearly described and presented as a timeline?	3. Was the current clinical condition of the patient on presentation clearly described?	4. Was the clinical condition of the patient’s different from the clinical condition(s) that can occur as a part of the natural course of the patient’s underlying disease or condition, or in response to the known effects of the patient’s treatment?	5. Were interventions (treatments, tests, exposure to potential harm, etc.) and any associated processes of care clearly described?	6. Was the post-intervention clinical condition, or response to the intervention, clearly described?	7. Were adverse events (harms, side effects, etc.) or unanticipated events identified and described?	8. Does the case report provide takeaway lessons?	N/A's	Total Score	Total Possible Score	% Score
253	Alexander et. al	2020	1	1	1	NA	NA	NA	1	1	3	5	5	1
284	Aramaki te. al	2006	1	1	1	NA	NA	NA	1	1	3	5	5	1
694	Barbon et. a;	2022	0	1	1	NA	NA	NA	1	1	3	4	5	0.8
446	Barisic	2014	1	1	1	NA	NA	NA	1	1	3	5	5	1
272	Beleza-Meireles	2015	1	1	1	NA	NA	NA	1	1	3	5	5	1
739	Bellini	2001	1	1	1	NA	NA	NA	1	1	3	5	5	1
749	Biard	2021	1	1	1	NA	NA	NA	1	1	3	5	5	1
16	Cuestas	2006	0	1	1	NA	NA	NA	1	1	3	4	5	0.8
686	Deshpande	2006	0	1	1	NA	NA	NA	1	1	3	4	5	0.8
252	Guo	2021	0	1	1	NA	NA	NA	1	1	3	4	5	0.8
300	Kini	2020	1	1	1	NA	NA	NA	1	1	3	5	5	1
295	Koenig	2018	1	1	1	NA	NA	NA	1	1	3	5	5	1
622	Kugelman	2022	0	1	1	NA	NA	NA	1	1	3	4	5	0.8
306	Llano-Rivas	1999	0	1	1	NA	NA	NA	1	1	3	4	5	0.8
827	Luquetti	2013	1	1	1	NA	NA	NA	1	1	3	5	5	1
301	Marfatia	2016	0	1	1	NA	NA	NA	1	1	3	4	5	0.8
474	Paul	2021	0	1	1	NA	NA	NA	1	1	3	4	5	0.8
260	Cabrejo	2019	1	1	1	NA	NA	NA	1	1	3	5	5	1
251	Cao	2021	1	1	1	NA	NA	NA	1	1	3	5	5	1
650	Davenport	1986	0	1	1	NA	NA	NA	1	1	3	4	5	0.8
591	Digilio	2008	1	1	1	NA	NA	NA	1	1	3	5	5	1
297	Firat	2008	1	1	1	NA	NA	NA	1	1	3	5	5	1
705	Kohelet	2000	1	1	1	NA	NA	NA	1	1	3	5	5	1
644	Morrison	1992	0	1	1	NA	NA	NA	1	1	3	4	5	0.8
254	Raprasad	2020	1	1	1	NA	NA	NA	1	1	3	5	5	1
98	Rapin	1976	1	1	1	NA	NA	NA	1	1	3	5	5	1
709	Rashad	2007	1	1	1	NA	NA	NA	1	1	3	5	5	1
731	Salameh	2016	1	1	1	NA	NA	NA	1	1	3	5	5	1
891	Schrander	2005	1	1	1	NA	NA	NA	1	1	3	5	5	1
837	Stoll	2016	1	1	1	NA	NA	NA	1	1	3	5	5	1
596	Stromland	2007	1	1	1	NA	NA	NA	1	1	3	5	5	1
32	Wang	2001	0	1	1	NA	NA	NA	1	1	3	4	5	0.8
261	Zhang	2018	0	1	1	NA	NA	NA	1	1	3	4	5	0.8
14	Zim	2017	0	1	1	NA	NA	NA	1	1	3	4	5	0.8
