# Supplementary material for: External ear malformations and cardiac and renal anomalies: A systematic review and meta-analysis
Source: PLoS One. 2024 Sep 19;19(9):e0309692. doi: 10.1371/journal.pone.0309692 (PMC11412664; doi:10.1371/journal.pone.0309692)
Supplement: S3 Data — (CSV) [file pone.0309692.s008.csv]

General Info		Microtia - Renal/Urogenital	Anotia - Renal/Urogenital										Cryptotia - Renal/Urogenital										Cup Ear - Renal/Urogenital										Lop Ear - Renal/Urogenital										Stahl's Ear - Renal/Urogenital
Title	# Patients with Ear Malformations	# of Patients with Microtia Total # of Patients with Urogenital Abnormalities	# of Patients with Anotia Total # of Patients with Urogenital Abnormalities	# of Patients with Anotia # of Patients with Renal Agenesis	# of Patients with Anotia # of Patients with Renal Dysplasia	# of Patients with Anotia # of Patients with Hydronephrosis	# of Patients with Anotia # of Patients with Ectopic Kidney	# of Patients with Anotia # of Patients with Multicystic Dysplastic kidney	# of Patients with Anotia # of Patients with Vesicoureteral Reflux	# of Patients with Anotia # of Patients with Hypospadias	# of Patients with Anotia # of Patients with Other Renal Abnormality		# of Patients with Cryptotia Total # of Patients with Urogenital Abnormalities	# of Patients with Cryptotia # of Patients with Renal Agenesis	# of Patients with Cryptotia # of Patients with Renal Dysplasia	# of Patients with Cryptotia # of Patients with Hydronephrosis	# of Patients with Cryptotia # of Patients with Ectopic Kidney	# of Patients with Cryptotia # of Patients with Multicystic Dysplastic kidney	# of Patients with Cryptotia # of Patients with Vesicoureteral Reflux	# of Patients with Cryptotia # of Patients with Hypospadias	# of Patients with Cryptotia # of Patients with Other Renal Abnormality		# of Patients with Cup Ear Total # of Patients with Urogenital Abnormalities	# of Patients with Cup Ear # of Patients with Renal Agenesis	# of Patients with Cup Ear # of Patients with Renal Dysplasia	# of Patients with Cup Ear # of Patients with Hydronephrosis	# of Patients with Cup Ear # of Patients with Ectopic Kidney	# of Patients with Cup Ear # of Patients with Multicystic Dysplastic kidney	# of Patients with Cup Ear # of Patients with Vesicoureteral Reflux	# of Patients with Cup Ear # of Patients with Hypospadias	# of Patients with Cup Ear # of Patients with Other Renal Abnormality		# of Patients with Lop Ear Total # of Patients with Urogenital Abnormalities	# of Patients with Lop Ear # of Patients with Renal Agenesis	# of Patients with Lop Ear # of Patients with Renal Dysplasia	# of Patients with Lop Ear # of Patients with Hydronephrosis	# of Patients with Lop Ear # of Patients with Ectopic Kidney	# of Patients with Lop Ear # of Patients with Multicystic Dysplastic kidney	# of Patients with Lop Ear # of Patients with Vesicoureteral Reflux	# of Patients with Lop Ear # of Patients with Hypospadias	# of Patients with Lop Ear # of Patients with Other Renal Abnormality		# of Patients with Stahl's Ear Total # of Patients with Urogenital Abnormalities	# of Patients with Stahl's Ear # of Patients with Renal Agenesis	# of Patients with Stahl's Ear # of Patients with Renal Dysplasia	# of Patients with Stahl's Ear # of Patients with Hydronephrosis	# of Patients with Stahl's Ear # of Patients with Ectopic Kidney	# of Patients with Stahl's Ear # of Patients with Multicystic Dysplastic kidney	# of Patients with Stahl's Ear # of Patients with Vesicoureteral Reflux
Phenotypic spectrum of CHARGE syndrome with CHD7 mutations.	17
A single institutional review of periauricular vestiges and renal anomalies: The role of screening renal ultrasonography	150	1
Prevalence, prenatal diagnosis and clinical features of oculo-auriculo-vertebral spectrum: a registry-based study in Europe	259
Branchio-oto-renal syndrome: a report on nine family groups	6																																3								3
The spectrum of clinical features in CHARGE syndrome	14
Renal ultrasonography not required in babies with isolated minor ear anomalies	96
Congenital heart defects in patients with oculo-auriculo-vertebral spectrum (Goldenhar syndrome)	87
Isolated preauricular pits and tags: is it necessary to investigate renal abnormalities and hearing impairment?	36
Renal anomalies and microtia: Determining the clinical utility of screening affected children	98	24
Renal ultrasound abnormalities in children with syndromic and non-syndromic microtia	80
A prospective search for urinary tract abnormalities in infants with isolated preauricular tags	70
Pre-auricular tags and pits in the newborn: The role of renal ultrasonography	92
Microtia: A clinical and genetic study at the National Institute of Pediatrics in Mexico city	145
Preferential associated anomalies in 818 cases of microtia in South America	818	60
Congenital Anomalies Associated with microtia - Anotia: Review of 30 Cases	30	4	4	2			1				1
Are Isolated Preauricular Tags a Marker of Urinary Tract Anomalies	34
Congenital abnormalities associated with microtia: A 10-YEARS retrospective study	694	21
Utilization of Diagnostic Testing for Renal Anomalies and Congenital Heart Disease in Patients with Microtia.	98	8
Patterns of anomalies in children with malformed ears.	16
Prevalence of renal anomalies in children with auricular malformations among attendance of genetics clinic in Ain Shams University	50
A Comparative Study between Pre-Natal and Post-Natal Screening Ultrasound in Detection of Renal Anomalies in Neonates with Isolated Minor Ear Anomalies	64
Kabuki syndrome: clinical data in 20 patients, literature review, and further guidelines for preventive management	20
Associated anomalies in cases with anotia and microtia	146
Syndromic ear anomalies and renal ultrasounds.	42
Microtia in a Chinese Specialty Clinic Population: Clinical Heterogeneity and Associated Congenital Anomalies.	672	29
Prevalence of Renal and Cervical Vertebral Anomalies in Patients With Isolated Microtia and/or Aural Atresia.	514
[truncated: 65 more columns]
